# Supplementary material for: Prognostic determinants and mortality risk of advanced schistosomiasis revealed by Lasso-Cox regression integrative approach
Source: PLoS Negl Trop Dis. 2026 Jan 5;20(1):e0013846. doi: 10.1371/journal.pntd.0013846 (PMC12768372; doi:10.1371/journal.pntd.0013846)
Supplement: S1 Table — (XLSX) [file pntd.0013846.s002.xlsx]

## Sheet: Data
Name code			gender	age	cholecystectomy	hypertension	hypoalbuminemia	hypokalemia	gastrointestinal bleeding	coagulopathy	liver fibrosis	atrophy of the right liver	splenectomy	total bilirubin	direct bilirubin	carbohydrate antigen 125	hyaluronic acid	laminin	procollagen III N-terminal peptide	diabetes	hepatitis B virus infection status	hepatic encephalopathy	other cancer	occupation	anemia grade	ascites grade	body mass index	type IV collagen	albumin	total protein	high-density lipoprotein	alanine aminotransferase	aspartate aminotransferase	Survival time	Survival
1			1	56	0	0	1	0	1	1	3	1	0	58	34	1153	377	135	70	0	0	0	0	1	1	3	18.2868	384	25	49	0.9	74	77	3	1
2			1	56	0	0	1	0	1	1	3	1	0	58	34	1153	377	135	70	0	0	0	0	1	1	3	18.2868	384	25	49	0.9	74	77	9	1
3			1	70	0	0	0	0	0	0	3	1	1	87	32	2406	999	86	30	0	0	0	0	1	1	3	18.8707	163	25	70	0.8	18	50	9	1
4			2	74	1	0	0	0	1	1	3	1	1	179	127	1987	2500	237	59	0	0	0	0	1	0	3	19.7239	265	22	57	0.7	77	169	9	1
5			1	63	1	0	0	0	1	0	3	1	1	66	44	933	760	76	18	0	0	0	0	1	0	3	17.301	185	25	66	0.7	125	68	10	1
6			1	83	0	0	0	0	0	0	3	1	0	46	23	810	233	77	23	0	0	0	0	1	0	3	18.8271	121	30	63	1.7	31	29	10	1
7			2	77	0	0	0	0	0	1	3	1	1	316	165	837	2000	163	62	0	1	0	0	1	2	3	25.3906	878	26	56	1.2	43	73	10	1
8			2	28	0	1	1	0	0	0	3	1	1	107	14	783	142	128	25	0	0	0	0	3	0	3	25.1532	147	26	69	1.2	101	144	19	1
9			1	70	1	0	1	0	0	1	3	1	0	115	72	730	505	75	12	0	0	0	0	1	1	3	29.0657	245	20	45	0.6	62	67	28	1
10			2	66	1	1	1	1	1	1	3	1	1	25	11	504	1356	70	37	1	0	0	0	3	1	3	17.7778	158	32	84	0.8	26	34	28	1
11			2	73	0	1	1	0	0	0	3	1	0	12	8	730	102	37	10	1	0	1	0	1	0	3	18.8271	105	41	73	1	27	52	18	1
12			1	89	1	0	1	0	0	0	3	1	1	12	7	706	980	77	54	0	0	0	0	1	0	3	20.202	98	22	67	1.2	32	58	19	1
13			2	67	1	0	1	0	1	1	3	1	1	25	11	504	1356	70	37	0	0	0	0	3	1	3	21.2084	158	32	84	0.8	26	34	18	1
14			2	46	0	0	1	0	0	1	3	1	0	64	41	702	1595	66	20	0	0	0	0	1	2	3	23.3091	145	27	77	1.1	19	29	23	1
15			2	82	0	0	1	0	0	1	3	1	0	66	29	348	1144	143	66	0	1	0	0	1	0	3	13.7778	165	28	77	1.1	19	30	21	1
16			1	78	0	0	0	0	0	0	3	1	0	28	16	342	1158	58	12	0	0	0	0	1	1	3	17.4747	201	33	66	1.1	19	36	22	1
17			2	72	0	1	1	0	0	1	3	1	1	40	22	479	1641	101	32	0	0	1	1	1	0	3	19.1467	354	29	68	0.6	20	32	22	1
18			2	70	1	0	1	0	1	1	3	1	0	37	26	417	313	74	14	1	0	0	0	1	2	3	19.5312	276	31	47	1.4	56	72	17	1
19			1	78	1	1	0	0	0	0	3	1	0	11	6	443	276	91	24	0	0	0	0	1	2	3	22.6474	124	34	67	1.4	15	31	17	1
20			1	77	0	0	1	1	0	0	2	1	1	15	13	1679	789	326	212	0	0	0	1	1	1	3	13.9578	145	27	42	0.7	8	26	32	1
21			1	77	0	0	1	1	0	0	2	1	1	15	13	1679	789	326	212	0	0	0	1	1	1	3	13.9578	145	27	42	0.7	8	26	32	1
22			1	72	0	1	0	1	1	1	3	1	0	33	16	275	333	40	12	0	0	0	0	1	2	3	16.8962	205	30	57	0.4	25	44	25	1
23			2	59	0	0	1	0	1	1	3	1	1	18	11	325	444	68	16	0	0	0	0	1	3	3	17.6693	225	36	68	0.9	52	98	28	1
24			2	58	0	0	1	0	1	1	3	1	1	18	11	325	444	68	16	0	0	0	0	1	2	3	18.7305	225	36	68	0.9	52	98	24	1
25			1	81	1	0	0	0	0	0	3	1	0	36	12	300	1200	80	20	0	0	0	0	3	0	3	19.721	140	35	57	0.9	44	56	19	1
26			2	72	0	0	0	1	1	1	3	1	0	33	16	275	333	40	12	0	0	0	0	1	2	3	20.83	205	30	57	0.4	25	44	16	1
27			2	77	0	0	1	1	1	1	3	1	0	28	50	262	1425	75	28	0	0	0	0	1	3	3	24.0346	158	27	47	0.7	13	19	19	1
28			2	83	0	0	1	0	0	1	2	1	0	22	15	874	1412	223	28	0	0	0	0	1	1	2	20.2395	251	39	67	1.5	18	31	2	1
29			1	70	1	0	1	0	0	1	2	1	0	12	8	131	896	46	33	0	0	0	0	1	1	3	20.4491	67	28	49	0.7	13	16	26	1
30			1	73	1	0	1	0	0	1	2	1	0	74	43	476	1224	85	11	0	1	0	0	1	2	3	20.4491	265	27	68	0.9	94	99	24	1
31			1	80	0	0	1	0	0	0	2	1	0	17	8	337	302	154	45	0	0	0	0	1	2	3	21.6713	39	27	62	1.1	22	73	24	1
32			2	74	1	0	1	0	0	1	2	1	0	35	26	717	235	58	44	0	0	0	0	1	2	3	22.3133	37	38	56	1.3	53	37	36	1
33			2	70	0	0	0	0	0	0	3	1	0	47	14	319	404	68	24	0	0	0	0	1	1	2	15.6147	239	30	61	1.3	36	31	38	1
34			2	80	0	1	1	0	0	1	3	1	0	13	30	227	330	58	30	0	0	0	0	1	1	2	16.4444	50	36	63	0.5	21	54	25	1
35			2	72	0	0	1	1	1	1	3	1	0	28	50	262	1425	75	28	0	0	0	0	1	3	2	18.0697	158	27	47	0.7	13	19	16	1
36			2	71	0	1	1	1	1	1	3	1	1	33	23	110	1080	90	28	0	0	0	0	1	3	2	18.7305	192	32	69	0.9	11	16	27	1
37			1	74	1	0	1	0	0	1	3	1	0	63	54	502	1076	57	131	0	0	0	0	3	0	2	21.3039	10	20	40	0.6	16	32	19	1
38			1	79	0	1	0	0	0	1	3	1	0	19	8	474	318	64	34	1	0	0	0	1	1	2	24.8016	26	38	74	1.2	28	54	26	1
39			2	77	0	1	0	0	0	1	3	1	0	19	8	474	318	64	34	1	0	0	0	1	1	2	24.8016	26	38	74	1.2	28	54	20	1
40			1	74	0	0	1	0	0	1	2	1	0	42	39	91	531	66	142	0	0	0	0	1	2	2	18.2183	304	28	57	0.8	37	65	10	1
41			1	68	0	0	1	0	0	1	2	1	0	23	14	37	371	50	42	0	0	0	0	1	1	2	18.7328	152	38	19	1.5	24	29	12	1
42			1	72	0	0	1	0	1	1	2	1	0	381	297	115	1112	63	23	0	0	0	0	1	1	1	18.9036	116	34	68	0.9	36	85	16	1
43			2	56	0	0	1	0	0	0	2	1	0	24	9	71	1412	52	24	0	0	0	0	1	1	2	19.0677	36	33	61	0.9	63	111	18	1
44			1	81	0	1	0	0	0	0	2	1	0	23	9	700	650	78	45	0	0	0	0	1	0	2	19.2	98	27	70	1.2	42	43	17	1
45			2	70	1	0	1	0	0	0	2	1	0	48	32	114	110	43	18	1	1	0	0	1	2	2	19.5556	345	43	64	1.1	18	15	14	1
46			1	71	0	0	1	0	0	0	2	1	0	155	77	224	279	74	24	0	0	0	0	1	2	2	20.4467	138	32	57	0.6	123	112	35	1
47			1	71	0	0	0	0	0	1	2	1	0	177	68	224	279	74	26	0	0	0	0	1	2	2	20.7031	33	34	57	0.9	223	76	36	1
48			1	65	1	1	1	0	0	1	2	1	0	10	7	196	336	74	35	0	0	0	0	1	2	2	21.2585	43	33	52	1.2	24	26	35	1
49			2	68	0	0	1	0	0	0	2	1	0	48	32	114	110	43	18	0	0	0	0	1	2	2	21.9076	345	43	64	1.1	18	15	23	1
50			2	71	0	0	1	0	0	1	2	1	0	42	37	310	357	78	32	1	0	1	1	1	1	1	23.4375	78	34	69	1.2	21	59	35	1
51			2	65	0	0	1	1	1	1	2	1	1	86	66	254	1095	155	30	0	0	0	0	1	2	2	28.3039	563	22	61	1.2	133	137	36	1
52			1	71	0	0	1	1	0	1	2	1	0	21	14	35	270	69	91	1	0	0	1	1	2	1	17.4747	115	39	50	1.4	23	23	31	1
53			1	86	0	0	1	1	0	0	2	1	0	15	16	44	147	41	21	0	0	0	0	1	1	1	19.0311	167	32	55	1	15	32	32	1
54			1	85	0	0	1	0	0	1	2	1	0	112	45	98	262	79	48	0	0	0	0	1	2	1	19.1327	133	48	84	1.7	34	28	34	1
55			1	76	0	0	0	0	0	1	2	1	0	28	13	51	606	74	18	0	0	0	0	1	0	1	19.2344	206	43	23	1.4	39	66	26	1
56			2	52	0	1	1	0	0	0	2	1	1	16	3	107	225	101	25	0	0	0	0	1	1	1	20.9321	247	42	72	0.9	27	36	29	1
57			1	83	1	1	1	0	0	1	2	1	0	23	13	24	136	25	21	0	0	0	0	3	1	1	17.5278	149	33	54	0.6	16	19	28	1
58			2	68	0	0	0	0	0	0	2	0	1	18	5	1409	71	36	9	0	0	0	0	1	0	3	19.5312	84	40	69	1.6	17	31	29	1
59			2	76	0	1	0	0	0	0	2	0	1	48	25	465	1954	161	14	0	0	1	0	1	1	3	19.8178	78	29	56	0.8	52	116	28	1
60			1	89	0	1	0	0	0	1	2	1	0	11	5	18	382	31	11	0	0	0	0	1	2	1	20.4467	108	42	61	0.7	18	25	29	1
61			1	89	0	0	0	0	0	0	3	0	0	12	3	667	2300	69	34	0	0	0	0	1	0	3	18.0697	206	34	57	0.9	34	28	14	1
62			1	82	0	1	1	1	0	1	2	0	0	17	14	422	651	55	23	0	0	0	0	1	1	3	18.3655	99	29	50	1.2	7	13	15	1
63			2	49	1	0	0	0	0	0	2	0	1	27	13	394	1054	81	17	0	0	0	0	3	2	3	19.1467	122	29	52	0.8	53	83	13	1
64			1	77	0	0	0	0	1	0	3	0	0	10	6	3282	1190	17	28	0	0	0	0	1	3	2	19.8141	212	28	55	1.3	29	18	12	1
65			2	61	0	0	0	0	1	0	3	0	1	21	7	416	556	106	19	0	0	0	0	1	0	2	20.9566	180	31	62	0.9	32	45	17	1
66			1	61	0	0	0	0	1	0	3	0	1	21	7	416	556	106	19	0	0	0	0	1	0	2	22.68	180	31	62	0.9	32	45	18	1
67			1	76	0	0	1	0	0	1	2	0	0	134	103	835	1159	102	16	0	0	0	0	1	1	2	18.2066	182	22	63	0.5	50	122	14	1
68			1	70	0	1	0	0	0	0	2	0	0	6	2	650	217	86	12	0	0	0	0	1	0	2	27.8852	67	23	41	1.2	10	15	15	1
69			1	54	0	1	0	0	0	1	3	0	1	24	16	34	432	23	23	0	0	0	0	1	2	2	19.9594	145	40	53	0.9	29	30	16	1
70			1	68	0	0	1	0	0	1	3	0	1	21	10	202	581	99	38	0	0	0	0	1	1	2	28.7317	108	36	77	1.3	23	37	17	1
71			1	88	0	0	0	0	0	0	2	0	0	14	8	232	390	60	9	0	0	0	0	1	1	2	16.901	150	25	65	0.8	18	28	15	1
72			2	72	0	0	0	0	0	0	2	0	1	50	1	483	302	72	9	0	0	0	0	1	0	2	19.8178	65	31	62	1.2	25	36	15	1
73			1	76	1	0	1	0	0	0	3	0	1	121	83	104	1619	94	21	0	0	0	0	1	0	1	21.7993	371	22	64	0.8	38	56	17	1
74			2	65	0	0	0	0	1	0	2	0	1	26	10	950	274	66	11	0	0	0	0	1	0	1	22.5827	261	31	67	1.2	29	56	5	1
75			1	70	0	0	0	0	0	0	2	0	1	61	16	410	490	85	30	0	0	0	0	1	1	1	19.2672	146	30	67	0.3	30	44	6	1
76			1	68	0	0	0	0	0	0	2	0	1	61	16	410	490	85	30	0	0	0	0	1	1	1	20.7967	146	30	67	0.3	30	44	4	1
77			1	57	0	0	1	0	1	0	2	0	1	156	53	53	246	64	46	0	0	0	0	1	1	1	19.3625	165	36	57	1.2	31	43	16	1
78			1	69	0	0	1	0	0	1	2	0	1	15	5	158	712	115	22	0	0	0	0	1	1	1	24.2424	184	37	64	1.1	19	19	8	1
79			1	79	0	1	0	0	0	1	2	0	1	24	10	16	222	71	40	0	0	0	0	1	1	1	21.4109	113	34	64	1.3	21	29	9	1
80			2	52	0	0	0	0	0	0	2	0	1	20	7	12	103	43	10	0	0	0	0	1	0	1	22.6003	15	46	79	0.8	27	28	7	1
81			1	79	0	1	1	0	0	1	2	1	0	22	18	76	1069	98	23	0	0	1	0	1	1	2	19.1953	167	24	43	0.8	34	29	7	1
82			1	57	1	1	1	1	0	1	2	1	1	34	26	156	145	56	15	0	0	0	0	1	1	2	20.7612	165	37	50	1.1	33	35	24	1
83			1	75	1	0	1	0	0	1	2	0	1	41	17	141	453	78	10	0	0	0	0	1	0	1	19.4674	144	30	65	1.1	33	42	4	0
84			2	81	0	0	1	1	0	0	2	0	0	16	7	155	1053	38	18	0	0	0	0	1	2	1	19.4771	200	30	66	0.9	16	34	4	0
85			1	71	0	0	0	0	0	0	2	0	0	11	6	164	98	22	12	0	0	0	0	1	2	1	21.3839	99	34	67	1.3	17	16	4	0
86			1	67	0	0	0	0	0	0	2	0	0	14	6	363	337	57	9	0	0	0	0	1	0	1	15.4183	80	39	65	1.3	16	24	5	0
87			2	73	0	0	0	0	0	0	2	0	0	19	8	284	209	62	10	0	0	0	0	1	0	1	17.5781	67	34	57	1.1	27	50	5	0
88			2	63	0	0	1	1	0	1	2	0	1	14	5	279	91	73	10	0	0	0	0	1	1	1	18.902	67	36	70	1.5	36	54	5	0
89			1	78	0	1	0	0	0	0	2	0	0	5	2	355	858	66	12	1	0	0	0	1	1	1	20.4491	54	29	59	1.2	38	44	5	0
90			1	52	0	0	0	0	0	0	2	0	0	10	4	351	489	65	27	0	0	0	0	1	0	1	25.6055	103	37	68	1.6	21	30	5	0
91			1	75	0	0	0	0	0	0	2	0	0	11	5	13	267	37	8	0	0	0	0	1	0	1	16.0231	63	40	63	1.6	28	29	6	0
92			1	72	0	0	0	0	0	0	2	0	0	21	7	7	70	39	7	0	0	0	0	1	0	1	19.3772	47	42	70	1.3	14	17	6	0
93			2	49	1	0	0	0	0	0	2	0	1	15	5	9	45	27	10	0	0	0	0	1	0	1	19.8347	52	32	58	1.5	22	28	6	0
94			1	75	0	1	1	0	0	1	2	0	1	16	7	9	321	48	14	0	0	0	0	1	1	1	19.8413	78	35	61	1.2	19	26	6	0
95			2	85	0	0	1	0	0	1	2	0	0	16	6	258	109	43	15	0	0	0	0	1	1	1	20.0692	93	41	58	1.5	24	69	6	0
96			1	80	0	0	0	0	0	0	2	0	0	19	3	231	65	87	14	0	0	0	0	1	2	1	21.0498	65	28	55	1.5	56	34	6	0
97			1	58	1	1	0	1	0	0	2	0	0	17	7	13	136	24	12	1	0	0	0	1	0	1	22.5306	135	41	66	1.4	34	24	6	0
98			1	65	0	1	1	0	0	1	2	0	0	14	4	25	161	32	18	1	0	0	0	1	1	1	23.03	225	29	65	1.6	32	38	6	0
99			2	82	1	0	0	0	0	0	2	0	0	12	7	195	215	33	11	0	0	0	0	1	0	1	23.1247	82	22	65	1.4	16	17	6	0
100			1	77	0	0	1	0	0	0	2	0	0	44	4	252	333	145	28	0	0	0	0	1	0	1	23.8754	108	27	55	1.4	72	102	6	0
101			2	52	0	0	1	0	0	1	2	0	0	69	47	276	397	102	20	0	0	0	0	1	0	1	25.4767	241	34	79	1	27	68	6	0
102			2	50	0	0	0	0	0	0	2	0	1	8	3	15	105	18	6	0	0	0	0	1	0	1	26.4381	41	38	73	1.2	15	23	6	0
103			2	64	0	1	0	0	0	0	2	0	1	15	4	13	35	33	9	0	0	0	0	1	0	1	28.3531	64	45	84	1.4	39	37	6	0
104			1	68	0	0	0	0	0	0	2	0	1	12	4	29	76	33	6	0	0	0	0	1	0	1	16.5289	57	33	63	1.2	15	21	7	0
105			2	63	0	0	0	0	0	0	2	0	1	11	3	12	32	39	6	0	0	0	0	1	0	1	18.3143	46	41	69	1.3	30	37	7	0
106			1	83	0	0	0	0	0	0	2	0	0	20	14	176	127	62	49	0	0	0	0	1	0	1	18.4265	178	40	57	1.2	20	32	7	0
107			2	80	0	0	0	0	0	0	2	0	0	12	5	185	327	50	25	0	0	0	0	1	0	1	18.7305	88	36	78	1.5	26	46	7	0
108			1	56	0	1	0	0	0	0	2	0	0	12	6	191	264	66	14	1	0	0	0	3	0	1	19.1327	131	43	64	1.3	26	58	7	0
109			2	76	0	1	0	0	0	0	2	0	1	18	4	12	182	47	9	0	0	0	0	1	0	1	19.5312	75	34	64	1.3	15	34	7	0
110			1	57	1	0	0	0	0	0	2	0	1	17	5	7	30	16	5	0	0	0	0	1	0	1	21.2585	40	38	63	1.6	18	15	7	0
111			2	71	0	0	0	0	0	0	2	0	1	17	5	20	114	47	9	0	0	0	0	1	0	1	21.3333	55	32	58	1.2	12	25	7	0
112			2	70	0	1	0	0	0	0	2	0	1	12	3	10	150	40	10	0	0	0	0	1	0	1	21.5019	53	37	61	1.2	13	33	7	0
113			2	48	1	0	0	0	0	0	2	0	1	9	2	7	50	20	13	0	0	0	0	1	0	1	21.875	88	43	71	1.3	20	20	7	0
114			2	66	1	1	0	0	0	0	2	0	1	12	4	25	265	35	21	1	0	0	0	1	0	1	21.875	103	42	97	1.6	26	37	7	0
115			1	69	0	0	0	0	0	0	2	0	1	19	7	8	22	33	5	0	0	0	0	1	0	1	22.3094	44	42	68	1.3	20	20	7	0
116			2	50	0	0	0	0	0	0	2	0	1	10	2	27	40	32	6	0	0	0	0	1	0	1	22.4766	55	43	74	1.6	29	42	7	0
117			2	48	0	1	0	0	0	0	2	0	1	9	4	170	539	89	22	0	0	0	0	3	0	1	22.8329	113	34	70	1.4	52	75	7	0
118			1	71	0	0	1	1	1	1	2	0	0	26	15	35	326	46	20	0	0	0	0	1	3	1	23.1084	102	37	64	1.7	18	24	7	0
119			2	66	1	0	0	0	0	0	2	0	1	6	2	10	40	27	10	0	0	0	0	1	0	1	24.2188	64	45	90	1.5	5	10	7	0
120			2	73	1	1	0	0	0	0	2	0	1	13	5	11	380	44	18	0	0	0	0	1	0	1	26.5643	132	46	88	1.9	29	32	7	0
121			2	81	0	0	0	0	0	0	3	1	0	73	26	22	212	56	14	0	0	0	0	1	0	3	15.1111	56	30	65	1.3	26	52	7	0
122			2	70	0	0	0	0	0	1	3	1	0	28	11	351	336	71	10	0	0	0	0	1	0	3	18.0662	89	32	70	1.9	40	54	7	0
123			2	79	0	0	1	0	0	0	3	1	0	9	3	184	135	63	13	0	0	0	0	1	0	3	18.5529	77	23	42	0.9	15	34	7	0
124			1	62	0	0	1	0	0	0	3	1	0	47	34	166	226	69	14	1	0	0	0	1	1	3	19.0039	246	27	57	0.5	81	96	7	0
125			2	78	0	0	1	0	0	0	3	1	0	30	12	376	266	75	12	0	0	0	0	1	1	3	19.8791	101	30	58	1.2	51	40	7	0
126			1	71	0	0	1	0	0	1	3	1	1	18	11	67	265	95	25	0	0	0	0	1	2	3	20.202	132	33	61	1.3	26	41	7	0
127			1	77	0	0	1	1	0	1	3	1	0	14	7	380	460	73	20	0	1	0	0	1	0	3	20.3125	132	27	61	1	15	31	7	0
128			2	83	0	0	1	0	0	1	3	1	0	23	12	37	237	56	8	0	1	0	0	1	2	3	20.5049	172	31	142	1.5	19	27	7	0
129			1	78	0	0	1	0	0	1	3	1	0	12	7	159	149	37	9	0	0	0	0	1	0	3	20.5761	141	33	64	1.1	19	45	7	0
130			2	71	0	0	0	1	0	0	3	1	0	18	10	157	219	63	15	0	0	0	0	1	2	3	20.7031	76	27	58	1.1	17	29	7	0
131			2	70	1	0	0	0	0	1	3	1	1	17	6	20	145	58	11	0	0	0	0	1	0	3	22.8374	85	33	57	1.1	37	56	7	0
132			1	80	0	0	1	0	0	1	2	0	0	25	12	45	899	40	12	0	0	0	0	1	1	1	15.2439	188	39	77	2	42	44	8	0
133			1	73	0	0	0	1	0	0	2	0	0	8	4	8	74	26	9	0	0	0	0	1	0	1	15.917	66	37	55	1.7	4	12	8	0
134			2	78	1	0	1	1	0	0	2	0	0	17	6	25	137	24	8	0	0	0	0	1	0	1	19.6506	89	40	78	1.4	25	25	8	0
135			1	75	0	1	0	0	0	0	2	0	0	19	6	10	153	30	12	0	0	0	1	1	0	1	21.9671	94	58	98	1.7	15	17	8	0
136			2	51	0	0	0	0	0	0	2	0	1	9	3	7	84	37	14	0	0	0	0	1	0	1	23.3091	76	58	97	1.7	13	27	8	0
137			1	56	0	0	0	0	0	0	2	0	1	9	3	25	41	24	7	0	0	0	0	1	0	1	24.977	43	30	58	1.1	21	23	8	0
138			2	66	0	1	1	1	1	1	2	0	1	23	7	58	302	88	22	0	0	0	0	1	1	1	27.1203	112	30	62	1.4	27	43	8	0
139			1	59	0	1	0	0	0	0	2	0	1	36	17	43	273	43	22	1	0	0	0	1	0	1	27.2817	175	31	63	1.3	108	96	8	0
140			1	49	1	0	0	0	0	0	2	0	0	7	2	11	16	22	7	0	0	0	0	3	0	1	27.968	53	43	69	1.3	23	21	8	0
141			2	76	0	0	1	0	0	0	3	1	1	20	9	514	317	7	13	0	0	0	0	1	0	2	14.0202	78	24	63	1.2	22	44	8	0
142			1	67	0	0	1	1	0	1	3	1	0	16	10	570	140	42	9	0	0	0	0	1	2	2	18.4265	169	25	56	1.2	30	42	8	0
143			2	78	1	1	0	0	0	0	3	1	1	11	5	16	737	66	17	0	0	0	0	1	0	3	20.4444	192	28	64	0.8	21	39	8	0
144			1	64	0	1	1	0	0	0	3	1	1	21	9	493	484	49	16	0	0	0	0	1	0	2	22.4996	80	20	50	1.1	34	47	8	0
145			1	42	0	1	0	0	0	0	3	1	0	20	10	558	317	58	21	0	0	0	0	1	0	2	25.9516	208	25	40	1.4	283	191	8	0
146			1	80	0	1	0	0	0	0	2	0	0	18	6	12	698	48	8	0	0	0	0	1	0	1	16.1354	120	40	67	1.2	15	26	9	0
147			1	82	0	1	0	0	0	1	2	0	0	9	4	19	245	29	10	0	0	0	0	1	0	1	19.487	126	34	57	1.4	21	28	9	0
148			2	75	0	0	0	0	0	0	2	0	1	18	7	28	171	52	7	0	0	0	0	1	0	1	20.8117	54	35	72	1.4	17	23	9	0
149			1	79	0	1	0	0	0	0	2	0	1	13	4	15	268	40	13	0	0	0	0	1	0	1	20.9042	78	41	87	1.6	23	31	9	0
150			1	74	0	0	0	0	0	0	2	0	0	34	3	120	406	112	20	0	0	0	0	1	0	1	21.3039	290	30	56	1.6	32	26	9	0
151			2	45	0	0	0	0	0	0	2	0	1	11	3	13	32	23	8	0	0	0	0	1	0	1	21.7784	52	42	71	1.3	12	19	9	0
152			1	68	0	0	0	0	0	0	2	0	0	15	6	12	83	28	14	0	0	0	0	1	0	1	22.1367	86	40	59	1.2	11	22	9	0
153			2	63	0	1	0	0	0	0	2	0	1	14	5	13	135	31	7	0	0	0	0	1	0	1	22.2656	52	38	65	1.4	26	32	9	0
154			1	47	0	0	1	0	0	1	2	0	1	49	40	12	470	137	25	0	0	0	0	1	0	1	22.6474	306	36	65	1	26	49	9	0
155			1	68	0	0	0	0	0	0	2	0	1	14	5	7	180	50	9	1	0	0	0	1	0	1	22.7583	90	42	75	1.3	38	35	9	0
156			1	67	0	1	0	0	0	0	2	0	1	21	6	33	675	39	28	0	0	0	0	1	0	1	23.03	131	35	61	1.1	64	101	9	0
157			2	49	1	0	0	1	0	0	2	0	1	15	6	23	66	36	10	0	0	0	0	1	0	1	24.1415	37	41	76	1.4	16	26	9	0
158			1	61	0	0	0	0	0	0	2	0	0	10	4	6	87	45	7	0	0	0	0	1	0	1	24.9135	98	31	72	1.4	40	36	9	0
159			1	64	1	1	0	0	0	1	2	0	1	10	3	6	100	39	9	0	0	0	0	1	0	1	25.6055	37	43	58	1.7	22	25	9	0
160			2	68	0	0	1	0	0	1	3	1	1	20	11	274	730	104	25	0	0	0	0	1	1	1	17.898	132	25	66	1.4	16	34	9	0
161			1	85	0	0	0	0	0	0	3	1	0	13	5	334	365	70	27	0	0	0	0	1	0	2	18.2183	169	32	56	1.2	32	51	9	0
162			1	73	0	0	0	0	0	0	3	1	0	30	21	25	49	49	26	0	0	0	0	1	1	2	18.6851	332	40	78	1.4	12	23	9	0
163			2	73	0	0	1	1	0	0	3	1	1	8	4	55	264	40	10	0	0	0	0	1	2	2	18.9745	136	56	89	1.4	16	32	9	0
164			1	74	0	1	1	1	0	1	3	1	1	15	4	16	507	26	9	0	0	0	0	1	3	2	19.0311	104	31	57	1.3	16	24	9	0
165			1	71	0	0	0	0	0	0	3	1	1	16	7	52	76	50	19	0	0	0	0	1	0	2	19.4674	30	31	63	1.3	386	67	9	0
166			1	76	0	0	0	0	0	0	3	1	0	32	15	399	298	50	14	0	0	0	0	1	0	2	19.4674	122	34	67	0.8	19	33	9	0
167			1	69	0	0	1	1	0	1	3	1	0	14	7	317	525	37	10	0	0	0	0	1	1	2	19.5717	198	32	62	1.2	26	42	9	0
168			2	72	0	1	0	0	0	0	3	1	0	7	2	139	827	56	21	0	0	0	0	1	0	1	19.6506	129	41	63	1.7	31	17	9	0
169			1	61	1	0	1	1	0	0	3	1	1	12	5	202	258	100	23	0	0	0	0	1	0	2	20.1951	121	48	79	1.6	8	33	9	0
170			1	58	0	0	1	0	0	1	3	1	1	17	9	109	1590	95	20	0	0	0	0	1	0	2	22.3214	133	28	64	0.6	13	22	9	0
171			1	63	0	1	0	0	0	0	2	0	1	6	2	53	239	28	6	0	0	0	0	1	0	1	18.0697	29	39	79	1.5	26	37	10	0
172			2	58	1	2	1	1	0	0	2	0	0	9	3	9	15	15	8	0	0	0	0	1	0	1	20.1348	67	40	64	1.4	19	18	10	0
173			2	40	0	0	0	0	0	0	2	0	0	25	5	72	158	62	17	0	0	0	0	1	0	1	21.4844	115	33	56	1.2	32	36	10	0
174			2	65	0	0	0	0	0	0	2	0	1	16	5	28	42	37	7	0	0	0	0	1	0	1	21.6441	69	38	68	1.6	17	24	10	0
175			1	69	0	0	0	1	0	0	2	0	0	70	24	28	239	39	15	0	0	0	0	1	0	1	22.0386	215	23	55	1.4	23	42	10	0
176			2	60	0	1	0	1	0	1	2	0	1	15	5	8	183	51	10	0	0	0	0	1	0	1	24.3046	87	39	70	2	32	37	10	0
177			2	48	0	0	0	0	0	0	2	0	1	8	2	5	39	25	7	0	0	0	0	1	0	1	24.3418	51	44	65	1.6	18	22	10	0
178			1	74	0	1	0	0	0	1	2	0	0	9	4	111	338	35	26	0	0	0	0	1	0	1	24.8016	124	39	78	1.3	17	31	10	0
179			1	79	0	0	0	0	0	0	2	0	0	38	18	14	148	86	17	0	0	0	0	1	0	1	26.2596	152	32	52	1.2	20	39	10	0
180			2	62	0	1	0	0	0	0	2	0	1	18	5	7	31	31	6	0	0	0	0	1	0	1	27.1816	40	41	65	1.2	14	22	10	0
181			2	64	0	0	0	0	0	0	2	0	1	15	4	54	303	61	18	0	0	0	0	1	0	1	29.6875	112	35	56	1.1	34	49	10	0
182			1	68	0	0	1	1	0	0	3	1	0	12	4	45	359	70	16	0	0	0	0	1	0	1	19.721	100	35	67	2.5	25	31	10	0
183			2	45	0	0	0	0	0	0	3	1	1	9	2	32	62	46	7	0	0	0	0	1	0	1	22.2063	52	36	65	1.1	31	35	10	0
184			1	75	0	0	0	0	0	0	2	0	1	15	22	17	128	46	47	0	0	0	0	1	0	1	19.052	53	34	56	1.2	13	22	11	0
185			1	53	0	0	0	0	0	0	2	0	1	15	6	8	57	40	10	1	0	0	0	1	0	1	19.4674	68	34	63	1.3	23	26	11	0
186			1	79	0	1	0	0	0	0	2	0	0	17	6	13	17	38	10	0	0	0	0	1	0	1	19.721	95	34	62	1.3	8	16	11	0
187			2	63	0	0	0	0	0	0	2	0	0	8	3	44	121	27	18	0	0	0	0	1	0	1	20.3125	136	35	58	1.4	7	20	11	0
188			2	62	0	0	1	0	0	0	2	0	1	10	3	12	64	34	7	0	0	0	0	1	0	1	20.9566	50	35	62	1.2	33	31	11	0
189			2	83	0	1	0	0	0	1	2	0	0	36	13	11	433	51	9	0	0	0	0	1	0	1	22.0386	136	39	70	1.1	20	38	11	0
190			2	71	1	0	0	0	0	0	2	0	0	17	8	24	166	36	8	0	0	0	0	1	0	1	23.2335	115	36	63	1.4	14	32	11	0
191			2	51	0	0	0	0	0	0	2	0	0	12	5	84	66	25	7	0	0	0	0	1	1	1	24.2188	84	36	59	1.7	16	19	11	0
192			2	50	0	1	0	0	0	0	2	0	1	7	1	31	31	29	10	1	0	0	0	3	0	1	24.7475	55	44	82	1.2	20	14	11	0
193			2	70	1	1	0	0	0	0	2	0	0	25	4	14	44	39	7	0	0	0	0	1	0	1	25.1039	50	52	69	1.7	27	26	11	0
194			2	53	0	0	1	0	0	0	2	0	1	14	5	6	26	45	7	0	0	0	0	1	0	1	26.7759	52	45	61	1.2	15	21	11	0
195			2	47	0	0	0	0	0	0	2	0	0	12	4	10	3	25	4	0	0	0	0	1	0	1	18.902	56	49	79	1.2	27	25	12	0
196			1	58	0	0	0	0	0	1	2	0	1	14	5	9	81	38	8	0	0	0	0	1	0	1	20.5499	50	41	76	1.3	51	41	12	0
197			2	50	0	0	1	1	0	1	2	1	0	61	22	42	132	50	38	0	0	0	0	1	2	1	20.6905	43	31	56	0.7	66	76	12	0
198			2	62	0	0	0	0	0	0	2	0	1	9	3	8	61	22	8	0	0	0	0	1	0	1	21.6441	64	36	64	1.4	16	25	12	0
199			2	55	1	0	0	0	0	1	2	0	1	10	4	14	94	29	13	1	0	0	0	1	0	1	22.4323	144	37	66	1	10	15	12	0
200			2	67	0	1	1	0	0	1	2	1	0	46	11	87	188	96	28	1	1	0	0	1	2	1	22.4996	405	35	56	0.9	78	47	12	0
201			2	78	0	0	0	0	0	0	2	0	0	13	5	13	268	25	16	0	0	0	0	1	0	1	22.8329	178	39	62	1.1	35	30	12	0
202			2	80	0	1	1	1	1	1	2	1	0	44	25	325	336	51	24	0	0	0	0	1	1	1	22.8928	121	43	71	1.7	26	50	12	0
203			1	71	0	1	1	0	0	0	2	0	1	20	8	36	155	78	14	0	0	0	0	1	0	1	23.3067	65	36	62	1.1	21	42	12	0
204			2	44	0	0	0	0	0	0	2	0	1	17	7	10	54	24	9	0	0	0	0	3	0	1	24.6094	61	34	61	1.2	26	28	12	0
205			1	69	0	1	0	0	0	0	2	0	0	15	4	9	29	31	10	0	0	0	0	1	0	1	24.7409	131	45	61	1.7	76	38	12	0
206			2	68	1	1	1	1	1	1	2	0	0	12	3	6	42	48	11	1	0	0	0	1	1	1	24.7475	59	42	63	1.6	26	26	12	0
207			2	73	0	0	1	1	0	0	2	0	0	51	32	9	341	55	20	0	0	0	0	1	0	1	24.8358	205	34	46	1.7	22	43	12	0
208			2	77	0	1	0	0	0	0	3	1	1	12	7	12	115	54	9	0	0	0	0	1	0	1	16.2331	58	46	68	1.3	29	38	12	0
209			2	68	0	0	1	0	1	0	3	0	0	40	21	60	512	86	12	0	0	1	0	1	1	3	20.4294	141	34	64	1.1	82	64	12	0
210			2	77	0	1	0	0	0	0	3	1	1	13	4	15	240	46	10	0	0	0	0	1	0	1	21.6413	88	35	61	1.3	30	28	12	0
211			1	74	0	0	0	0	0	0	3	1	0	25	4	25	821	34	23	0	0	0	0	1	0	1	30.0712	213	31	66	1.5	25	42	12	0
212			1	82	0	1	0	0	0	0	2	0	0	13	5	7	126	26	6	0	0	0	0	1	0	1	16.6525	76	40	62	1.2	12	19	13	0
213			1	84	0	1	0	0	0	1	2	0	1	16	6	8	292	35	10	0	0	0	0	1	0	1	18.662	87	46	68	1.5	26	35	13	0
214			1	78	0	0	0	0	1	0	2	0	0	8	3	17	59	21	6	0	0	0	0	1	1	1	19.7232	50	43	71	1.4	8	17	13	0
215			2	65	0	1	0	1	0	1	2	0	1	11	4	6	102	38	15	0	0	0	0	1	0	1	21.9261	72	34	61	1.2	12	21	13	0
216			2	72	0	1	0	0	0	0	2	0	1	11	6	13	229	44	26	0	0	0	0	1	0	1	23.1911	226	33	67	1.2	26	44	13	0
217			1	58	0	0	0	0	0	0	2	0	1	16	5	9	53	41	7	1	0	0	0	1	0	1	25.6055	53	42	65	1.1	21	31	13	0
218			2	77	0	0	1	1	0	0	2	0	0	17	9	70	458	74	9	0	0	0	0	1	2	1	16.4366	78	34	64	1.3	34	31	14	0
219			1	81	0	0	0	0	0	0	2	0	0	16	5	13	66	60	9	0	0	0	0	1	0	1	19.6283	47	34	67	1.3	16	26	14	0
220			1	74	0	0	0	0	0	1	2	0	1	7	3	25	194	33	16	0	0	0	0	1	0	1	20.1951	140	39	68	1.6	38	41	14	0
221			2	53	0	1	0	0	0	0	2	0	1	8	2	11	41	42	8	0	0	0	0	1	0	1	20.9644	42	42	71	1.7	25	25	14	0
222			2	59	0	1	0	1	0	1	2	0	0	9	3	12	11	16	7	0	0	0	0	1	0	1	21.7193	59	40	71	1.5	14	19	14	0
223			2	75	0	0	0	0	0	1	2	0	0	8	3	8	60	24	10	0	0	0	0	1	0	1	22.1893	66	39	63	1.1	15	21	14	0
224			1	84	0	0	0	1	0	0	2	0	0	18	7	297	187	47	30	0	0	0	0	1	0	2	22.4913	107	27	58	1.2	20	30	14	0
225			1	68	0	1	0	0	0	0	2	0	1	21	3	8	120	44	12	0	0	0	0	1	0	1	22.5896	41	42	68	1.4	20	23	14	0
226			1	75	0	1	0	0	0	1	2	0	1	11	6	389	142	32	8	0	0	0	0	1	2	2	22.6474	92	27	50	1.5	16	25	14	0
227			1	71	0	1	1	1	1	1	2	0	0	27	4	404	1010	77	16	0	1	0	0	1	1	2	22.6757	194	34	60	1.2	42	57	14	0
228			2	65	0	0	0	0	0	0	2	0	1	13	3	319	85	77	12	0	0	0	0	1	0	2	23.1247	58	29	62	1.3	20	38	14	0
229			2	49	0	0	0	0	0	0	2	0	1	6	3	6	41	31	8	0	0	0	0	3	0	1	23.4375	58	36	61	1.2	30	26	14	0
230			2	42	0	0	0	0	0	0	2	0	0	10	4	17	86	22	14	0	0	0	0	1	0	1	24.2188	79	38	67	1.3	17	36	14	0
231			2	68	0	0	0	0	0	0	2	0	0	14	4	14	60	36	9	0	0	0	0	1	0	1	25.1486	118	40	63	1.4	18	20	14	0
232			2	66	0	0	1	0	0	0	2	0	0	20	5	291	93	42	20	0	0	0	0	1	2	2	25.9516	65	56	114	1.2	12	18	14	0
233			2	63	0	0	0	0	0	0	2	0	1	14	5	33	64	62	13	0	0	0	0	1	0	1	27.0538	79	34	64	1.3	13	31	14	0
234			2	47	0	0	0	0	0	0	2	0	1	7	2	15	25	21	6	0	0	0	0	3	0	1	27.5312	45	42	78	1.3	11	18	14	0
235			2	63	1	0	1	1	0	0	3	0	1	15	7	315	152	71	25	0	0	0	0	1	0	2	20.3125	207	28	60	1.1	25	37	14	0
236			1	58	0	0	1	0	0	0	3	0	0	27	11	359	204	91	10	0	0	0	0	1	0	2	22.4059	87	30	60	1.5	33	43	14	0
237			1	74	0	0	1	0	0	1	3	0	0	22	14	159	714	34	16	0	0	0	0	2	2	2	24.2424	190	30	52	1.2	20	21	14	0
238			2	65	0	1	1	1	1	1	2	0	1	19	7	13	251	100	31	0	0	0	0	1	1	1	23.5	158	35	60	1.2	19	36	15	0
239			2	80	0	0	1	0	0	0	2	0	1	25	5	269	633	53	32	0	0	0	0	1	3	2	19.6283	126	58	102	1.6	11	28	15	0
240			2	77	0	0	0	0	0	0	2	0	1	9	4	14	181	59	7	0	0	0	0	1	0	1	20.1348	78	32	70	1.4	28	56	15	0
241			1	50	0	0	1	0	0	1	2	0	1	18	9	170	105	103	12	0	0	0	0	1	1	2	20.7967	256	32	59	1.3	23	35	15	0
242			2	47	0	0	0	0	0	0	2	0	1	13	5	15	34	22	13	0	0	0	0	3	0	1	21.875	97	39	88	1.1	17	36	15	0
243			2	70	0	0	0	0	0	0	2	0	0	13	5	23	105	22	9	0	0	0	0	1	0	1	22.2656	60	48	102	1.9	12	20	15	0
244			2	72	0	1	0	0	0	1	2	0	1	13	4	21	74	29	8	0	0	0	0	1	0	1	22.6003	58	46	70	1.6	30	35	15	0
245			2	56	0	0	0	0	0	1	2	0	1	8	2	6	30	27	11	0	0	0	0	1	0	1	23.0112	62	46	66	1.6	13	25	15	0
246			1	73	0	1	0	0	0	1	2	0	1	21	7	40	867	62	28	0	0	0	0	1	2	1	23.4586	111	34	78	1.3	30	48	15	0
247			1	72	1	0	0	0	0	0	2	0	0	49	20	72	456	60	13	0	0	0	0	1	0	1	26.0617	228	39	61	1.4	24	38	15	0
248			1	57	0	0	0	0	0	0	2	0	0	13	4	14	38	28	8	0	0	0	0	1	0	1	27.5482	50	44	64	1.8	24	29	15	0
249			2	72	0	0	0	0	0	0	2	0	1	12	4	23	289	66	12	0	0	0	0	1	0	1	17.2584	77	37	70	0.9	19	42	16	0
250			2	64	0	1	1	1	0	1	2	0	1	14	8	13	227	51	13	0	0	0	0	1	2	1	17.7778	76	42	76	1.5	13	22	16	0
251			2	64	0	0	0	0	0	0	2	0	1	16	5	25	52	36	8	0	0	0	0	1	0	1	17.8434	38	40	72	1.3	62	74	16	0
252			1	86	0	1	0	0	0	0	2	0	1	14	5	47	345	63	14	0	0	0	0	1	0	1	19.052	104	34	66	1.2	25	45	16	0
253			1	81	0	1	0	0	0	0	2	0	0	11	6	20	246	23	12	0	0	0	0	1	0	1	19.2277	155	28	54	1	10	25	16	0
254			2	50	0	1	0	0	0	0	2	0	0	8	2	38	35	30	9	0	0	0	0	1	0	1	20.202	59	40	78	1.5	14	19	16	0
255			1	67	0	1	0	0	0	0	2	0	1	26	10	10	327	35	10	0	0	0	0	1	0	1	20.2812	58	43	68	1.3	26	37	16	0
256			1	58	0	0	0	0	0	0	2	0	0	6	2	21	61	26	6	0	0	0	0	1	0	1	20.7008	74	40	65	1.4	20	23	16	0
257			2	78	0	1	0	0	0	0	2	0	0	7	3	9	39	26	8	0	0	0	0	1	1	1	20.7031	54	36	68	1.2	11	19	16	0
258			1	78	0	0	0	0	0	0	2	0	0	16	8	26	472	24	10	0	0	0	0	1	0	1	20.7612	69	33	66	1	11	25	16	0
259			2	51	1	1	0	0	0	1	2	0	1	7	2	30	42	31	9	0	0	0	0	1	0	1	21.875	50	38	67	1.5	30	27	16	0
260			2	70	0	0	0	0	0	0	2	0	1	15	5	11	93	27	9	0	0	0	0	1	0	1	23.634	60	42	64	1.4	21	24	16	0
261			2	65	0	0	0	0	0	0	2	0	0	14	5	9	79	28	10	0	0	0	0	1	0	1	23.9361	78	41	63	1.2	27	25	16	0
262			2	63	0	0	0	0	0	0	2	0	1	12	5	7	83	52	13	0	0	0	0	1	0	1	24.0055	67	38	69	1.6	34	31	16	0
263			1	50	0	0	0	0	0	1	2	0	0	17	4	8	17	26	8	0	0	0	0	1	0	1	24.2215	54	42	64	1.5	24	17	16	0
264			1	76	1	1	0	0	0	0	2	0	0	24	10	20	38	24	6	1	0	0	0	1	0	1	24.2215	51	45	76	1.4	16	21	16	0
265			1	81	0	1	0	1	0	0	2	0	1	19	8	12	79	40	13	0	0	0	0	1	0	1	24.4473	111	34	60	1.1	70	67	16	0
266			1	68	0	0	0	0	0	0	2	0	0	11	4	9	133	24	7	0	0	0	0	1	1	1	25.6055	56	45	64	1.7	36	32	16	0
267			2	69	0	0	1	0	0	1	2	0	0	22	6	9	129	47	12	1	0	0	0	1	1	1	26.0375	126	38	58	1	18	20	16	0
268			1	57	0	1	0	1	0	0	2	0	1	10	4	12	649	37	18	0	0	0	0	1	0	1	27.1809	75	34	62	1.2	44	36	16	0
269			2	43	0	0	0	0	0	0	3	0	1	6	2	9	60	11	11	0	0	0	0	3	0	1	22.3214	45	42	68	1.3	20	27	16	0
270			2	82	1	0	1	0	0	1	2	0	0	12	7	47	136	44	9	0	0	0	0	1	2	2	16	233	37	55	1.1	12	24	17	0
271			2	80	0	0	0	0	0	1	2	0	0	7	3	64	416	47	10	0	0	0	0	1	3	2	16.2331	122	31	65	1.3	21	25	17	0
272			2	66	0	0	0	0	0	0	2	0	0	11	5	10	197	22	14	0	0	0	0	1	1	1	16.8242	72	40	83	1.2	43	47	17	0
273			1	68	0	0	0	0	0	0	2	0	1	13	5	26	55	42	10	0	0	0	0	1	0	1	17.1753	63	40	70	1.4	16	33	17	0
274			2	70	1	0	1	0	1	1	2	0	1	6	3	45	308	48	24	0	0	0	0	1	1	1	17.1875	131	53	93	1.7	19	41	17	0
275			1	81	0	0	0	0	0	0	2	0	0	20	9	56	1529	23	19	0	0	0	0	1	0	2	17.6898	180	35	60	1.3	14	22	17	0
276			2	83	0	0	0	0	0	0	2	0	0	21	4	37	154	98	20	0	0	0	1	1	0	2	17.8465	114	34	64	1.1	45	38	17	0
277			2	77	0	0	0	0	0	0	2	0	0	15	8	47	271	39	12	0	0	0	0	1	2	1	18.3594	172	32	58	1.4	16	30	17	0
278			2	74	0	0	1	0	0	0	2	0	0	13	4	68	293	44	12	0	0	0	0	1	0	2	18.9619	114	29	58	1.1	29	49	17	0
279			2	72	0	0	1	0	0	1	2	0	0	38	20	112	192	34	8	0	0	0	0	1	2	2	19.313	190	35	67	1.2	18	26	17	0
280			1	85	0	0	0	0	0	0	2	0	0	25	13	29	226	37	9	0	0	0	0	1	0	2	19.9219	115	31	56	1.1	47	68	17	0
281			2	74	1	0	0	1	0	0	2	0	0	26	11	18	152	36	13	0	0	0	0	1	0	1	20.3428	102	45	91	1.6	13	22	17	0
282			1	81	0	0	0	0	0	0	2	0	0	20	8	30	335	32	17	0	0	0	0	1	0	1	22.0317	108	38	62	1.3	14	33	17	0
283			2	59	0	0	0	0	1	1	2	0	1	19	10	71	409	77	9	0	0	0	1	1	2	2	22.2137	133	28	32	0.7	17	49	17	0
284			2	53	0	1	0	0	0	0	2	0	1	8	3	26	38	27	7	0	0	0	0	1	0	1	22.2656	52	40	70	1.5	30	26	17	0
285			1	63	0	0	0	0	0	0	2	0	1	14	5	8	50	36	8	0	0	0	0	1	0	1	22.4813	57	38	71	1.4	45	31	17	0
286			2	66	0	0	0	0	0	0	2	0	1	138	171	10	47	39	7	0	0	0	0	1	0	1	23.1247	62	34	65	1.2	11	28	17	0
287			1	56	0	0	0	0	0	0	2	0	0	37	15	18	158	42	11	0	0	0	0	1	0	1	23.5883	138	34	51	1.1	27	36	17	0
288			1	74	0	1	0	1	0	0	2	0	0	12	4	167	42	32	11	0	0	0	0	1	1	2	23.6614	60	32	57	0.9	30	25	17	0
289			2	59	0	0	1	1	1	1	2	0	1	8	4	24	188	72	14	0	0	0	0	2	1	1	23.9512	148	27	63	1.3	21	48	17	0
290			2	52	0	0	0	1	0	0	2	0	0	17	6	7	76	30	6	0	0	0	0	1	0	1	25.6369	72	45	70	1.2	36	38	17	0
291			2	42	0	1	1	0	0	1	2	0	1	10	3	13	22	25	10	0	0	0	0	1	0	1	26.079	78	58	92	1.7	52	24	17	0
292			1	61	0	0	0	0	0	0	2	0	1	12	4	8	48	44	7	0	0	0	0	1	0	1	26.2188	70	43	65	1.3	24	27	17	0
293			2	74	0	1	1	0	0	1	2	0	0	10	6	141	188	48	29	1	0	0	0	1	0	2	28.3531	148	29	60	1.4	13	23	17	0
294			2	62	1	1	0	0	0	0	2	0	1	12	4	9	54	39	12	0	0	0	0	1	0	1	28.959	68	48	68	1.7	31	21	17	0
295			2	62	0	1	0	1	0	0	2	0	1	32	4	36	71	48	10	0	0	0	0	1	0	1	17.301	84	30	61	1.9	30	49	18	0
296			2	65	0	0	1	0	0	0	2	0	1	6	2	7	30	18	7	0	0	0	0	1	0	1	18.3143	45	39	62	1.6	16	21	18	0
297			2	75	1	0	0	0	0	1	2	0	0	20	7	68	280	28	11	0	0	0	0	1	0	1	18.7305	159	40	58	1.6	15	17	18	0
298			1	66	0	0	0	0	0	1	2	0	0	18	9	28	208	26	9	0	0	0	0	1	0	1	19.0311	85	40	79	1.6	13	31	18	0
299			2	46	0	0	0	0	0	0	2	0	1	5	2	8	33	32	7	0	0	0	0	1	0	1	20.0288	55	39	65	1.2	13	16	18	0
300			2	67	0	0	0	0	0	0	2	0	1	8	3	9	44	24	8	0	0	0	0	1	0	1	20.1348	62	38	62	1.1	17	19	18	0
301			2	46	1	0	0	0	0	0	2	0	1	12	5	10	22	23	7	0	0	0	0	3	0	1	20.2395	75	34	65	1.4	21	32	18	0
302			1	67	0	1	0	0	0	0	2	0	0	28	11	14	158	47	19	0	0	0	0	1	0	1	20.4467	88	41	83	2.4	30	44	18	0
303			2	62	1	0	0	0	0	0	2	0	1	10	3	32	113	45	11	0	0	0	0	1	0	1	20.5457	57	48	85	1.6	21	23	18	0
304			2	56	0	0	0	0	0	0	2	0	1	19	5	16	51	24	6	0	0	0	0	1	0	1	22.719	54	50	84	1.6	39	39	18	0
305			2	58	0	1	0	0	0	0	2	0	0	19	6	13	18	32	8	0	0	0	0	1	0	1	25.7117	32	35	57	1.2	13	17	18	0
306			2	76	0	0	0	0	0	0	2	0	0	7	2	4	35	19	6	0	0	0	0	1	0	1	28.578	46	43	61	1.7	11	19	18	0
307			2	50	0	0	0	0	0	0	2	0	1	10	2	10	116	22	15	0	0	0	0	3	0	2	15.625	125	38	72	1.1	22	25	19	0
308			2	52	0	0	0	0	0	0	2	0	1	6	2	8	46	23	5	0	0	0	0	1	0	1	17.5781	44	34	58	1.3	11	20	19	0
309			2	58	0	0	0	0	0	0	2	0	1	10	4	13	98	28	10	0	0	0	0	1	0	2	18.026	55	32	66	1.2	19	30	19	0
310			1	58	0	0	1	0	0	1	2	0	1	14	4	18	188	29	10	0	0	0	0	1	1	2	19.0311	97	31	67	1.5	24	40	19	0
311			1	67	0	0	0	0	0	0	2	0	0	12	4	29	40	31	6	0	0	0	0	1	0	1	19.5717	62	47	92	1.7	14	28	19	0
312			1	55	0	0	0	0	0	1	2	0	0	23	6	7	131	38	21	0	0	0	0	1	1	1	19.8413	68	54	80	1.8	32	26	19	0
313			2	57	0	0	0	0	0	0	2	0	1	6	2	7	38	23	8	1	0	0	0	1	0	1	20	55	45	88	1.5	24	25	19	0
314			2	67	0	0	0	0	0	0	2	0	0	41	20	28	619	113	18	1	0	0	0	1	0	1	22.4323	311	30	54	1.3	25	35	19	0
315			2	72	0	0	0	0	0	0	2	0	1	13	6	20	627	33	10	0	0	0	0	1	0	1	22.7694	65	37	65	1.2	17	32	19	0
316			2	65	1	0	0	0	0	0	2	0	1	9	3	8	49	20	9	0	0	0	0	1	0	1	23.2434	61	38	67	1.1	15	19	19	0
317			1	59	0	0	0	0	0	0	2	0	0	20	9	9	68	27	8	0	0	0	0	1	0	1	23.8754	61	40	65	1.2	21	29	19	0
318			2	58	0	0	0	0	0	0	2	0	1	14	4	7	30	34	9	0	0	0	0	1	0	1	24.1415	62	42	65	0.9	17	21	19	0
319			1	72	0	1	0	0	0	0	2	0	0	6	2	31	271	31	23	0	0	0	0	1	0	1	24.1588	73	44	86	1.6	11	17	19	0
320			1	72	0	0	0	0	0	0	2	0	1	14	5	57	560	53	13	0	0	0	0	1	0	1	24.3865	123	43	79	1.2	38	54	19	0
321			2	56	1	1	0	0	0	1	2	0	1	11	3	10	38	47	6	0	0	0	0	1	0	1	25.0657	45	42	72	1.1	36	34	19	0
322			1	49	0	0	0	0	0	0	2	0	1	8	3	3	30	17	8	0	0	0	0	3	0	1	25.3906	34	41	69	1.4	27	32	19	0
323			1	69	0	0	0	1	0	1	2	0	0	32	19	47	415	43	14	0	0	0	0	1	0	1	25.7117	147	28	65	1.1	22	50	19	0
324			1	59	0	0	0	0	0	0	2	0	0	16	5	10	72	25	7	0	0	0	0	1	0	2	25.9516	92	42	62	1.5	43	32	19	0
325			1	50	0	0	0	0	0	0	2	0	1	10	4	7	62	40	9	0	0	0	0	1	0	1	27.0416	55	46	69	1.5	36	33	19	0
326			2	63	0	1	0	0	0	0	3	0	1	27	4	56	285	80	14	0	0	0	0	1	0	1	20.0288	91	42	81	1.5	41	62	19	0
327			1	93	0	0	0	0	0	0	2	0	0	11	2	14	100	41	7	0	0	0	0	1	0	1	15.2249	77	35	61	1.1	10	32	20	0
328			1	78	0	0	0	1	0	0	2	0	0	12	5	23	141	42	13	0	0	0	0	1	3	1	16.4237	29	30	52	1.1	6	15	20	0
329			2	74	0	1	0	1	0	1	2	0	0	14	6	5	55	25	8	0	0	0	0	1	0	1	20.6612	70	43	74	1	21	25	20	0
330			1	59	0	0	0	0	0	0	2	0	1	10	3	7	35	20	7	0	0	0	0	1	0	1	20.9366	44	37	64	1.4	15	20	20	0
331			1	61	0	0	0	0	0	0	2	0	1	8	3	8	112	23	7	1	0	0	0	1	0	1	21.8776	54	47	69	1.6	16	17	20	0
332			2	49	0	0	0	0	0	0	2	0	1	13	4	21	62	33	12	0	0	0	0	1	0	1	22.4913	59	34	60	0.9	32	34	20	0
333			2	78	0	1	0	0	0	0	2	0	0	10	3	15	83	44	12	0	0	0	0	1	0	1	23.0112	68	46	79	1.7	25	25	20	0
334			2	47	0	0	0	0	0	0	2	0	1	11	3	12	19	25	8	0	0	0	0	3	0	1	23.0469	48	47	91	1.5	16	26	20	0
335			2	57	0	0	0	0	0	0	2	0	1	8	2	9	23	26	6	0	0	0	0	1	0	1	23.2335	52	38	67	1	14	17	20	0
336			2	53	0	0	0	0	0	0	2	0	1	7	2	9	23	41	8	0	0	0	0	1	1	1	23.2335	46	39	65	1.2	11	16	20	0
337			1	73	0	0	0	0	0	0	2	0	1	25	13	9	92	47	19	0	0	0	0	1	1	1	23.5078	92	30	54	1.2	14	23	20	0
338			1	78	0	0	0	0	0	0	2	0	1	12	6	15	118	22	8	0	0	0	0	1	0	1	23.8754	65	31	59	1.1	21	31	20	0
339			2	53	1	0	0	0	0	0	2	0	1	10	2	10	31	25	5	0	0	0	0	1	0	1	23.9188	46	44	68	1.4	31	22	20	0
340			1	71	1	1	0	0	0	0	2	0	0	27	3	19	387	25	8	0	0	0	0	1	0	1	24.2215	80	51	91	1.8	19	24	20	0
341			2	64	1	0	0	0	0	0	2	0	1	17	5	6	281	24	7	0	0	0	0	1	0	1	24.6097	47	37	76	1.5	20	26	20	0
342			1	72	1	0	0	0	0	1	2	0	1	45	18	22	340	81	15	0	0	0	0	1	0	1	25.4028	67	36	64	1.1	35	41	20	0
343			2	20	1	1	0	0	0	0	2	0	1	14	4	9	128	40	10	1	0	0	0	3	0	1	27.993	61	40	61	1.1	22	17	20	0
344			2	55	0	1	0	0	0	0	2	0	1	22	5	9	54	25	7	0	0	0	0	1	0	1	28.3531	55	40	71	1.2	8	14	20	0
345			2	60	1	1	0	0	0	0	2	0	1	14	4	9	88	38	8	0	0	0	0	1	0	1	32.4467	49	45	80	1.4	34	25	20	0
346			1	72	0	0	1	0	0	1	2	0	0	22	6	18	204	56	10	0	0	0	0	1	0	1	17.0562	119	33	61	1.4	22	29	21	0
347			1	70	0	0	0	0	0	0	2	0	1	9	4	25	386	59	13	0	0	0	0	1	0	1	19.1001	157	31	98	1.7	30	50	21	0
348			2	82	0	1	0	0	0	0	2	0	0	16	6	15	386	45	12	0	0	0	0	1	0	1	19.2277	101	34	64	1.1	16	26	21	0
349			2	53	0	0	0	0	0	0	2	0	1	15	5	5	23	34	5	0	0	0	0	1	0	1	19.433	68	35	64	1.3	21	22	21	0
350			1	66	0	0	0	1	0	0	2	0	0	10	3	13	133	56	8	0	0	0	0	1	0	1	21.0772	70	34	62	1.2	13	22	21	0
351			1	65	0	1	0	0	0	0	2	0	0	13	4	27	87	78	13	0	0	0	0	1	0	1	21.4844	65	46	86	1.7	32	29	21	0
352			2	60	0	0	0	0	0	0	2	0	1	11	4	32	26	25	8	0	0	0	0	1	0	1	22.6003	87	43	73	1.2	23	25	21	0
353			1	64	0	1	0	0	0	0	2	0	1	10	4	17	47	56	12	0	0	0	0	1	0	1	22.6757	66	34	60	1.3	13	35	21	0
354			1	66	1	0	0	0	0	0	2	0	1	20	8	23	157	30	10	0	0	0	0	1	0	1	24.4473	63	57	89	1.6	24	30	21	0
355			1	75	0	1	1	0	0	1	2	0	0	26	10	28	915	33	20	0	0	0	0	1	0	1	24.5675	56	42	75	1.5	51	43	21	0
356			2	50	0	0	0	0	0	0	2	0	1	13	4	9	37	25	8	0	0	0	0	3	0	1	24.6094	45	41	70	1.3	20	21	21	0
357			2	67	0	1	0	0	0	0	2	0	1	12	3	18	191	33	9	1	0	0	0	1	0	1	25.4767	65	34	60	1.2	30	31	21	0
358			2	53	0	0	0	0	0	0	2	0	1	18	5	8	55	34	13	0	0	0	0	1	0	1	26.8136	76	40	71	1.3	34	31	21	0
359			2	59	1	0	0	0	0	0	2	0	1	13	3	7	59	35	6	0	0	0	0	1	0	1	27.7344	54	45	74	1.2	23	20	21	0
360			1	60	0	0	0	0	0	0	2	0	1	25	7	28	91	35	13	0	0	0	0	1	0	1	33.6593	73	38	67	1.4	38	44	21	0
361			2	66	1	0	0	0	0	0	2	0	1	11	3	9	71	39	8	0	0	0	0	1	0	1	18.026	83	38	69	1.5	23	27	22	0
362			1	78	0	0	1	1	1	1	2	0	1	18	4	438	237	63	32	0	0	0	1	1	1	1	18.2868	198	36	60	1.2	30	44	22	0
363			2	68	0	0	1	0	0	0	2	0	1	13	7	31	197	77	15	0	0	0	0	1	0	1	18.8707	65	21	46	1.5	23	53	22	0
364			2	71	1	1	0	0	1	0	2	0	0	8	3	8	43	22	8	0	0	0	0	1	0	1	20.1348	65	38	60	1.2	25	22	22	0
365			1	64	0	0	0	0	0	0	2	0	0	11	4	30	31	43	8	0	0	0	0	1	0	1	21.7738	68	34	68	1.5	22	28	22	0
366			1	52	0	0	1	1	0	1	2	0	0	34	16	580	280	116	14	0	1	0	0	1	1	1	23.03	269	31	42	2.4	48	57	22	0
367			2	35	0	0	0	0	0	0	2	0	0	11	3	5	23	27	6	0	0	0	0	3	0	1	23.4236	55	35	75	1.2	42	23	22	0
368			1	57	0	0	0	0	0	0	2	0	1	17	5	6	201	36	10	0	0	0	0	1	0	1	24.093	78	42	68	1.8	39	33	22	0
369			2	69	0	1	0	1	0	1	2	0	1	7	2	390	101	40	6	0	0	0	1	1	1	1	24.6904	95	53	80	1.7	18	25	22	0
370			2	77	0	0	0	0	0	0	2	0	1	25	11	10	66	44	13	0	0	0	0	1	0	1	27.9421	139	39	67	1.5	15	26	22	0
371			2	57	0	1	0	1	0	0	2	0	1	35	13	16	380	78	20	0	0	0	0	1	0	1	32.0312	123	38	74	1.4	37	58	22	0
372			2	51	0	0	0	0	0	0	2	0	1	13	4	16	22	27	11	0	0	0	0	1	0	1	32.0461	69	47	84	1.5	60	39	22	0
373			1	75	0	0	1	1	0	0	3	0	1	51	5	43	87	65	14	0	0	0	0	1	0	1	15.9439	76	45	87	1.6	12	36	22	0
374			2	73	0	0	0	0	0	0	3	0	0	12	4	10	238	54	10	0	0	0	0	1	0	1	18.902	79	32	64	1.4	19	27	22	0
375			2	65	0	0	1	0	0	0	3	0	0	11	5	4	49	33	12	0	0	0	0	1	1	1	21.3675	80	37	57	1.6	17	16	22	0
376			2	56	0	1	0	0	0	0	3	0	0	15	3	10	55	36	8	0	0	0	0	1	1	1	22.0317	72	45	70	1.4	21	28	22	0
377			2	65	0	0	0	0	0	0	3	0	1	9	2	23	48	31	9	0	0	0	0	1	0	1	22.8329	82	39	71	1.1	26	23	22	0
378			2	71	0	0	0	0	0	0	3	0	1	26	6	9	226	52	14	0	0	0	0	1	0	1	27.5873	78	52	74	1.5	18	25	22	0
379			1	58	0	0	0	0	0	0	2	0	0	8	3	15	24	25	4	0	0	0	0	1	0	1	18.0697	38	45	70	1.8	13	19	23	0
380			1	72	0	1	0	0	0	0	2	0	0	15	6	6	125	48	14	0	0	0	0	1	0	1	18.7328	67	54	89	1.5	31	26	23	0
381			2	67	1	0	0	0	0	0	2	0	1	9	3	20	78	36	5	0	0	0	0	1	0	1	19.0677	60	42	68	1.2	14	21	23	0
382			1	63	0	0	0	0	0	0	2	0	1	12	3	28	73	27	6	0	0	0	0	1	0	1	19.5312	42	34	61	1.2	24	40	23	0
383			2	73	0	0	1	0	0	1	2	0	0	21	12	10	212	41	9	0	0	0	0	1	1	1	20.3954	60	34	73	1.5	12	28	23	0
384			2	60	0	0	0	1	0	0	2	0	1	12	5	18	123	73	10	0	0	0	0	1	2	1	20.5693	147	41	68	1.1	16	27	23	0
385			1	73	0	0	0	0	0	0	2	0	1	23	6	11	468	67	10	0	0	0	0	1	0	1	20.7008	48	45	79	1.2	34	38	23	0
386			2	73	0	1	0	0	0	1	2	0	1	18	7	41	320	37	13	0	1	0	0	1	0	1	22.7694	107	38	73	2.6	28	41	23	0
387			2	55	0	0	0	0	0	0	2	0	1	8	3	5	23	27	6	0	0	0	0	1	0	1	22.7732	54	40	65	1.3	20	22	23	0
388			1	62	0	0	0	0	0	0	2	0	1	19	4	8	186	49	13	0	0	0	0	1	0	1	22.7732	76	65	97	1.5	34	28	23	0
389			2	55	0	0	0	0	0	0	2	0	0	10	3	12	45	37	7	0	0	0	0	1	0	1	22.8329	66	41	61	1.4	17	22	23	0
390			2	75	0	1	1	0	0	0	2	0	0	25	14	38	142	47	13	0	0	0	1	1	0	1	24.0344	77	37	71	1.3	19	37	23	0
391			1	71	0	0	0	0	0	0	2	0	0	55	26	23	230	121	27	0	1	0	0	1	0	1	25.1559	176	32	63	1.5	33	74	23	0
392			2	74	1	1	1	1	0	1	2	0	1	20	6	12	184	53	14	0	0	0	0	1	1	1	25.5588	92	33	63	1.2	17	36	23	0
393			2	77	0	1	0	0	0	0	2	0	0	11	5	33	241	38	11	0	0	0	0	1	3	1	27.5482	57	36	63	1.3	20	31	23	0
394			2	53	0	1	0	0	0	0	2	0	1	4	2	13	68	54	10	0	0	0	0	1	0	1	28.578	58	40	64	1.3	25	38	23	0
395			2	67	0	1	0	0	0	1	2	0	0	14	4	30	181	67	11	0	0	0	0	1	0	1	18.9745	123	35	58	1.3	18	37	24	0
396			2	88	0	1	1	0	0	0	2	0	0	17	9	54	524	71	35	0	0	0	0	1	1	1	20	144	30	61	1.3	13	22	24	0
397			2	59	0	0	0	0	0	0	2	0	1	21	4	23	115	87	14	0	0	0	0	1	0	1	21.3599	65	67	90	1.8	43	44	24	0
398			1	71	0	0	1	0	0	1	2	0	1	13	3	5	84	35	10	0	0	0	0	1	1	1	21.4533	71	30	59	1.1	32	25	24	0
399			1	74	0	0	0	0	0	0	2	0	1	17	7	26	134	26	7	0	0	0	0	1	0	1	22.1453	72	35	68	1.5	27	31	24	0
400			1	57	0	0	1	0	0	0	2	0	0	12	5	9	22	32	6	0	0	0	0	1	0	1	22.8374	56	40	59	1.4	22	16	24	0
401			2	55	0	0	0	0	0	0	2	0	0	10	3	15	75	54	9	0	0	0	0	1	0	1	23.0681	72	37	69	1.3	47	57	24	0
402			2	62	1	0	0	0	0	0	2	0	1	25	6	12	45	20	7	0	0	0	0	1	0	1	23.1247	52	44	72	0.9	22	19	24	0
403			1	61	0	0	0	0	0	0	2	0	0	7	2	8	257	33	10	0	0	0	0	1	0	1	23.8751	58	54	89	1.7	12	31	24	0
404			1	56	0	1	0	0	0	0	2	0	0	27	7	12	44	37	11	0	0	0	0	1	0	1	25.2595	62	34	59	1.1	33	28	24	0
405			1	76	0	0	1	0	0	1	2	0	2	14	5	18	36	31	6	0	0	0	0	1	0	1	26.5338	70	37	61	1.2	35	42	24	0
406			2	54	0	0	0	0	0	1	2	0	1	5	1	29	23	35	9	0	0	0	0	1	0	1	17.4818	105	40	71	1.1	19	19	25	0
407			2	57	0	0	0	0	0	0	2	0	1	17	4	11	48	46	7	0	0	0	0	1	0	1	17.6254	50	40	72	1.5	30	26	25	0
408			1	71	0	0	0	0	0	0	2	0	0	20	5	11	101	27	7	0	0	0	0	1	0	1	18.7783	47	42	68	1.4	19	24	25	0
409			2	81	0	0	0	0	0	0	2	0	0	26	9	65	69	76	15	0	0	0	0	1	0	1	19.4771	88	35	69	1.4	13	5	25	0
410			2	60	0	0	0	0	0	0	2	0	1	18	5	6	60	48	8	0	0	0	0	1	0	1	20.1956	67	37	65	1.2	27	31	25	0
411			2	69	0	0	0	0	0	0	2	0	1	16	5	6	286	44	8	0	0	0	0	1	0	1	20.7756	73	39	72	1.6	30	27	25	0
412			2	64	0	1	0	1	0	0	2	0	1	17	6	8	312	80	26	0	0	0	0	1	0	1	20.8117	33	33	58	1.4	21	40	25	0
413			1	75	0	0	0	0	0	0	2	0	1	7	3	34	106	32	9	0	0	0	0	1	0	1	21.0772	79	35	59	1.2	24	30	25	0
414			2	73	0	1	0	0	0	0	2	0	1	10	3	13	160	38	11	0	0	0	0	1	0	1	22.2137	67	39	65	1.6	31	39	25	0
415			2	73	0	1	0	0	0	0	2	0	1	19	8	14	860	31	14	0	0	0	0	1	0	1	23.5556	90	30	61	1.2	27	48	25	0
416			1	51	0	1	0	0	0	0	2	0	0	22	10	9	101	20	10	0	0	0	0	3	0	1	23.8751	108	45	78	1.4	15	33	25	0
417			2	83	0	1	0	0	0	0	2	0	0	14	2	5	76	36	13	0	0	0	0	1	0	1	25.0657	76	47	78	1.6	24	34	25	0
418			2	50	0	0	0	0	0	0	2	0	1	12	4	32	121	30	9	0	0	0	0	1	0	1	27.1816	63	34	62	1.2	15	26	25	0
419			2	59	0	1	0	0	0	0	2	0	1	28	11	45	362	30	13	0	0	0	0	1	0	1	36.9608	76	28	54	1.2	22	39	25	0
420			1	57	0	1	0	0	0	0	2	0	0	17	4	7	32	8	11	0	0	0	0	1	0	1	19.3772	87	48	87	1.6	34	28	26	0
421			1	76	0	0	1	0	0	0	2	0	0	9	4	8	48	16	11	0	0	0	0	1	1	1	19.7055	131	35	58	1.2	9	16	26	0
422			2	71	0	0	0	0	0	0	2	0	1	24	8	10	70	57	13	0	0	0	0	2	0	1	19.7055	66	41	72	2.1	35	48	26	0
423			1	73	0	1	0	0	0	1	2	0	0	9	3	5	98	35	19	0	0	0	0	1	0	1	19.9481	131	34	58	1.2	24	28	26	0
424			2	65	0	0	0	0	0	0	2	0	1	17	5	15	109	27	8	0	0	0	0	1	0	1	20.5457	45	42	74	2	16	30	26	0
425			2	62	0	0	1	0	0	1	2	0	0	29	11	20	84	83	12	0	0	0	0	1	0	1	21.0962	178	31	64	1.3	20	35	26	0
426			1	72	0	1	1	0	0	1	2	0	1	9	4	11	104	31	11	0	0	0	0	1	0	1	22.4913	81	34	66	1.3	15	20	26	0
427			2	52	0	0	0	0	0	0	2	0	1	11	2	6	45	27	14	1	0	0	0	1	0	1	22.8624	65	41	64	1.4	14	18	26	0
428			2	51	0	1	0	0	0	0	2	0	1	8	2	17	34	23	8	0	0	0	0	1	0	1	23.0469	57	33	56	1.4	12	14	26	0
429			2	68	0	0	0	0	0	0	2	0	0	17	6	9	83	28	11	0	0	0	0	1	1	1	24.5578	67	51	89	1.7	18	22	26	0
430			2	72	0	0	0	0	0	1	2	0	1	14	6	23	218	76	14	0	0	0	0	1	1	1	26.2985	86	45	92	1.6	22	24	26	0
431			2	76	0	0	0	0	0	0	2	0	1	22	11	13	70	64	8	0	0	0	0	1	0	1	14.4208	55	32	64	1.3	21	40	27	0
432			1	64	0	0	0	0	0	0	2	0	1	10	2	5	65	44	12	0	1	0	0	1	0	1	17.4329	56	67	98	1.7	37	34	27	0
433			2	47	0	0	0	0	0	0	2	0	1	8	2	18	44	33	10	0	0	0	0	1	0	1	18.4265	112	41	67	1.2	28	35	27	0
434			2	67	0	1	0	0	0	0	2	0	1	12	4	10	106	33	6	0	0	0	0	1	0	1	19.313	45	43	70	1.5	20	22	27	0
435			1	63	0	0	0	1	0	0	2	0	1	9	3	6	90	33	6	0	0	0	0	1	0	1	20.1956	50	43	73	1.3	33	45	27	0
436			2	64	0	0	1	0	0	1	2	0	0	11	3	18	23	27	6	0	0	0	0	1	0	1	21.5019	49	43	67	1	36	26	27	0
437			2	73	0	1	0	0	0	1	2	0	1	24	7	4	83	48	7	0	1	0	0	1	0	1	21.6311	56	41	62	1.4	45	39	27	0
438			2	51	0	0	0	0	0	0	2	0	1	18	6	5	21	32	7	0	0	0	0	1	0	1	21.875	43	35	67	1.3	15	18	27	0
439			2	64	0	0	0	0	0	0	2	0	1	10	2	14	56	36	10	0	0	0	0	1	0	1	21.875	55	57	102	1.5	32	31	27	0
440			2	57	0	0	0	0	0	0	2	0	0	14	4	8	27	25	6	0	0	0	0	1	0	1	23.3355	52	40	75	1.2	23	31	27	0
441			2	71	1	1	0	1	0	0	2	0	0	20	8	8	54	16	9	1	0	0	0	1	1	1	23.7118	91	40	57	1.6	12	18	27	0
442			2	59	0	0	0	0	0	0	2	0	0	19	7	3	33	27	7	0	0	0	0	1	0	1	25.1532	105	42	66	1.3	11	15	27	0
443			1	46	0	0	0	0	0	0	2	0	1	26	10	14	158	71	13	0	0	0	0	3	0	1	25.9909	65	36	71	1.5	31	34	27	0
444			1	67	0	0	0	0	0	0	2	0	0	8	4	4	172	45	11	0	0	0	0	1	0	1	17.0068	67	38	59	1.3	17	25	28	0
445			2	66	0	1	0	0	0	0	2	0	1	8	2	7	40	28	12	0	0	0	0	1	0	1	17.0656	56	38	63	1.2	9	20	28	0
446			2	77	0	0	0	0	0	0	2	0	1	7	3	12	165	42	12	0	0	0	0	1	0	1	17.898	59	29	56	1.2	18	33	28	0
447			1	74	0	0	1	0	0	1	2	0	0	7	3	7	33	32	8	0	0	0	0	1	1	1	18.424	111	39	63	1.2	16	25	28	0
448			1	70	0	0	0	0	0	1	2	0	0	16	7	13	542	40	12	0	1	0	0	1	0	1	18.6851	183	38	62	1.4	42	46	28	0
449			2	39	0	0	0	0	0	0	2	0	1	7	3	19	17	29	17	0	0	0	0	1	0	1	19.0677	77	43	70	1.4	18	19	28	0
450			2	76	0	1	0	0	0	1	2	0	1	17	5	10	83	37	14	1	0	0	0	1	0	1	19.1467	89	45	84	1.9	16	26	28	0
451			1	64	1	0	0	0	0	0	2	0	1	16	5	17	433	55	9	0	0	0	0	1	0	1	20.1956	99	37	71	0.8	48	45	28	0
452			2	72	0	0	1	0	0	0	2	0	0	15	4	9	27	28	5	0	0	0	0	1	1	1	20.6905	47	37	57	2	13	22	28	0
453			2	55	1	0	0	1	0	0	2	0	1	12	3	8	23	40	6	0	0	0	0	1	0	1	20.83	49	35	64	0.9	30	40	28	0
454			2	64	0	1	0	1	0	0	2	0	0	8	3	12	33	31	6	0	0	0	0	1	0	1	21.6713	52	42	87	1.5	21	20	28	0
455			1	65	1	1	0	0	0	0	2	0	1	6	2	29	177	29	15	0	0	0	0	1	0	1	22.4913	87	41	98	1.6	7	20	28	0
456			2	68	1	0	0	0	0	0	2	0	1	10	2	8	96	47	8	0	0	0	0	1	0	1	23.4221	41	44	79	1.6	23	35	28	0
457			2	71	0	0	0	0	0	0	2	0	1	15	5	13	115	41	12	0	0	0	0	1	0	1	23.4375	100	42	67	1.1	20	31	28	0
458			2	65	0	0	0	0	0	1	2	0	1	20	6	7	47	33	6	0	0	0	0	1	0	1	25.9645	55	41	71	1.5	17	22	28	0
459			2	65	0	0	0	0	0	0	2	0	1	15	4	8	77	36	28	0	0	0	0	1	0	1	26.0375	58	46	69	1	19	27	28	0
460			1	63	0	1	0	0	0	0	2	0	1	27	7	39	128	61	10	0	0	0	0	1	0	1	26.1752	88	41	76	1.3	27	36	28	0
461			2	52	1	0	0	0	0	0	2	0	1	20	6	10	22	31	13	0	0	0	0	3	0	1	26.7094	79	50	70	1.7	20	24	28	0
462			2	73	0	0	0	0	0	0	2	0	1	17	7	8	207	37	7	0	0	0	0	1	0	1	17.6693	49	42	80	1.5	14	26	29	0
463			1	67	0	0	0	1	0	0	2	0	0	11	3	8	144	36	8	0	0	0	0	1	0	1	17.782	62	51	70	1.6	18	24	29	0
464			1	82	0	0	0	0	0	0	2	0	1	12	4	10	194	47	9	0	0	0	0	1	0	1	17.8506	48	39	56	1.3	21	28	29	0
465			1	68	0	0	0	0	0	0	2	0	0	11	5	4	221	26	12	0	0	0	0	1	0	1	18.6851	114	35	61	0.9	7	19	29	0
466			1	51	0	0	0	0	0	0	2	0	0	9	3	26	20	13	4	0	0	0	0	1	0	1	20.4382	42	40	66	1.3	14	19	29	0
467			1	65	0	0	0	0	0	0	2	0	0	9	3	8	136	31	9	0	0	0	0	1	0	1	21.4536	57	44	70	1.7	15	20	29	0
468			2	89	0	1	1	1	0	1	2	0	0	13	4	39	171	30	22	0	0	0	0	1	1	1	22.0604	195	46	57	1.4	12	22	29	0
469			1	62	0	0	0	0	0	0	2	0	0	22	10	11	185	51	9	0	0	0	0	1	0	1	22.4913	88	46	68	1.6	73	46	29	0
470			2	69	0	1	1	0	0	1	2	0	0	11	5	18	125	30	8	0	0	0	0	1	0	1	26.1427	82	40	63	1.5	18	25	29	0
471			1	56	0	1	0	0	0	0	2	0	1	10	4	17	20	25	9	0	0	0	0	1	0	1	26.9896	56	41	66	1.4	17	15	29	0
472			1	80	0	1	1	0	0	1	2	0	0	6	3	64	680	30	11	0	0	0	0	1	0	1	16.3304	99	32	57	1	30	41	30	0
473			1	66	0	0	0	0	0	1	2	0	0	77	11	7	135	27	12	0	0	0	0	1	1	1	18.0697	67	49	68	1.6	22	32	30	0
474			2	65	0	1	0	0	0	0	2	0	1	10	3	8	86	40	6	0	0	0	0	1	0	1	19.1953	41	57	103	1.8	25	21	30	0
475			2	75	0	0	0	0	0	0	2	0	0	16	4	8	27	25	6	0	0	0	0	1	0	1	20.0288	52	45	71	1.3	13	22	30	0
476			1	57	0	0	0	0	0	0	2	0	1	9	2	11	32	21	7	0	0	0	0	1	0	1	20.8325	44	49	87	1.7	26	24	30	0
477			2	53	0	0	0	0	0	0	2	0	1	14	4	15	75	54	9	0	0	0	0	1	0	1	22.8329	72	41	87	1.9	34	31	30	0
478			2	57	0	0	0	0	0	0	2	0	1	10	3	7	60	39	8	0	0	0	0	1	0	1	23.0469	41	40	67	1.5	16	28	30	0
479			1	66	0	0	1	0	0	1	2	0	0	60	27	89	1061	74	14	0	0	0	0	1	0	1	23.8754	242	28	60	1.1	46	60	30	0
480			1	67	0	0	0	0	0	0	2	0	1	21	8	14	624	74	12	0	0	0	0	1	0	1	24.2424	129	30	57	1.3	58	90	30	0
481			2	59	0	1	0	0	0	0	2	0	1	10	3	10	21	28	5	0	0	0	0	1	0	1	26.1286	68	40	66	1.3	17	17	30	0
482			1	71	1	0	0	0	0	0	2	0	0	19	5	9	84	38	7	0	0	0	0	1	0	1	17.6471	31	44	71	1.5	18	22	31	0
483			1	75	0	0	1	0	0	0	2	0	0	13	5	15	49	29	10	0	0	0	0	1	0	1	18.6453	83	35	55	1.1	12	20	31	0
484			1	70	0	0	0	0	0	1	2	0	1	13	4	21	200	43	9	0	0	0	0	1	0	1	19.3772	55	48	77	1.4	25	42	31	0
485			1	74	0	1	0	1	0	0	2	0	0	22	6	10	139	39	9	0	0	0	0	1	0	1	19.7055	61	46	79	1.9	24	39	31	0
486			2	53	0	0	1	0	0	1	2	0	1	7	2	5	57	17	6	0	0	0	0	1	1	1	21.3675	36	34	60	1.2	13	17	31	0
487			1	64	1	0	1	1	0	0	2	0	1	19	8	30	223	68	8	0	0	0	0	1	0	1	22.0386	69	30	56	1.2	43	46	31	0
488			2	58	0	0	0	0	0	0	2	0	0	14	4	9	34	35	9	0	0	0	0	1	0	1	22.3757	62	40	65	1.3	22	23	31	0
489			1	78	0	0	0	0	0	0	2	0	0	20	6	13	241	19	13	1	0	0	0	1	0	1	25.3515	70	44	74	1.3	17	25	31	0
490			2	64	1	0	1	0	0	0	2	0	1	29	15	130	329	116	23	0	0	0	0	1	0	1	26.5625	95	30	52	1.3	29	61	31	0
491			1	68	0	1	0	0	0	1	2	0	1	14	4	23	44	56	12	1	0	0	0	1	0	1	27.3356	54	44	77	1.3	17	23	31	0
492			1	70	0	1	0	0	0	0	2	0	0	14	4	9	132	33	12	0	0	0	0	1	0	1	17.6471	78	45	70	1.7	34	35	32	0
493			1	49	0	0	0	0	0	0	2	0	1	7	3	6	15	31	7	0	0	0	0	3	0	1	18.5078	68	37	74	1.5	20	18	32	0
494			1	59	0	0	0	0	0	0	2	0	0	13	5	28	242	25	6	0	0	0	0	1	0	1	19.1001	81	40	77	1.4	13	20	32	0
495			1	69	1	1	0	0	0	0	2	0	1	9	3	4	52	29	8	0	0	0	0	1	0	1	19.7232	76	33	62	1.2	39	36	32	0
496			1	53	0	0	0	0	0	0	2	0	1	12	4	9	74	21	7	0	0	0	0	1	0	1	19.7232	42	39	65	1.5	14	20	32	0
497			2	42	0	0	0	0	0	0	2	0	1	12	5	28	36	26	9	0	0	0	0	3	1	1	19.91	52	35	63	1.2	21	24	32	0
498			2	61	0	0	0	0	0	0	2	0	1	49	38	17	136	66	8	0	0	0	0	1	0	1	20.5688	40	30	71	1.1	46	111	32	0
499			2	66	0	1	1	0	0	0	2	0	1	7	1	7	101	44	10	0	0	0	0	1	0	1	21.0962	80	44	67	1.3	23	23	32	0
500			2	47	0	0	0	0	0	0	2	0	0	28	8	30	44	20	8	0	0	0	0	1	0	1	21.9261	52	42	68	0.8	13	19	32	0
501			2	59	0	1	0	1	0	0	2	0	1	8	3	9	35	26	9	0	0	0	0	1	0	1	22.6003	53	38	72	1.4	21	28	32	0
502			2	48	0	0	0	0	0	0	2	0	0	53	17	22	42	22	9	0	0	0	0	3	1	1	23.7387	60	41	59	1.3	30	23	32	0
503			1	51	0	1	1	0	0	0	2	0	0	17	6	18	99	33	9	0	0	0	0	1	0	1	23.9995	77	55	90	1.6	33	29	32	0
504			1	58	1	1	0	0	0	0	2	0	0	13	5	8	77	38	14	0	0	0	0	1	0	1	25.5102	87	32	60	1.5	12	23	32	0
505			2	79	0	0	0	0	0	0	2	0	0	21	6	27	96	36	12	0	0	0	0	1	0	1	17.3611	50	39	72	1.1	42	38	33	0
506			1	61	0	0	0	0	0	0	2	0	1	17	6	25	112	60	8	0	0	0	0	1	0	1	19.8352	72	34	62	1.1	41	61	33	0
507			1	69	1	0	0	0	0	0	2	0	1	4	2	32	246	34	6	0	0	0	0	1	0	1	21.2585	43	34	67	1.4	18	22	33	0
508			1	66	0	1	0	0	0	0	2	0	1	25	10	23	651	25	12	0	0	0	0	1	0	1	22.7732	89	39	66	1.3	57	75	33	0
509			2	53	0	1	0	0	0	0	2	0	1	13	11	47	129	89	34	0	0	0	0	1	0	1	22.8329	43	43	78	1.5	11	25	33	0
510			1	62	0	0	0	0	0	0	2	0	0	10	4	6	588	43	12	0	0	0	0	1	0	1	25.5102	138	36	51	1.1	16	23	33	0
511			1	51	0	0	0	0	0	0	2	0	1	7	3	5	200	30	13	0	0	0	0	1	0	1	27.5134	93	48	92	1.7	28	25	33	0
512			1	77	0	0	1	0	0	1	2	0	0	13	5	12	32	33	37	0	0	0	0	1	0	1	29.0174	73	38	66	1.3	9	33	33	0
513			2	75	0	0	0	0	0	0	2	0	0	17	9	15	64	34	6	0	0	0	0	1	0	1	17.0656	82	32	54	1.4	17	22	34	0
514			1	51	0	1	0	0	0	0	2	0	1	13	4	3	93	47	9	0	0	0	0	1	0	1	17.2635	60	38	60	1.2	39	44	34	0
515			2	73	0	1	0	0	0	0	2	0	1	17	6	10	40	37	12	0	0	0	0	1	0	1	17.2879	64	35	71	1.4	14	25	34	0
516			2	78	1	1	0	1	0	0	2	0	1	13	4	8	78	48	12	0	0	0	0	1	0	1	18.3673	57	39	70	1.8	24	40	34	0
517			2	43	0	0	0	0	0	0	2	0	1	21	13	128	126	63	14	0	0	0	0	1	2	1	21.3039	210	35	72	1.3	30	26	34	0
518			2	68	0	0	0	0	0	0	2	0	1	16	6	12	76	26	6	1	0	0	0	1	0	1	21.4844	54	35	65	1.4	23	21	34	0
519			1	61	1	1	0	0	0	1	2	0	1	17	5	24	238	60	15	1	0	0	0	1	0	1	22.1453	85	34	61	1.1	36	45	34	0
520			2	76	0	1	0	0	0	0	2	0	1	26	5	23	153	51	15	0	0	0	0	1	0	1	22.151	135	30	66	1.8	49	85	34	0
521			1	77	0	0	1	0	0	1	2	0	1	24	12	37	694	54	23	0	0	0	1	1	0	1	23.1834	108	34	68	1.9	30	44	34	0
522			2	48	1	0	0	0	0	0	2	0	1	15	4	10	160	42	10	1	0	0	0	1	0	1	23.2335	88	60	102	1.7	17	21	34	0
523			2	51	0	0	0	0	0	0	2	0	1	12	4	8	22	33	5	0	0	0	0	3	0	1	24.4352	44	32	58	1.2	14	18	34	0
524			2	55	0	0	0	0	0	0	2	0	1	12	3	16	53	28	9	0	0	0	0	1	0	1	24.6548	63	38	62	1.3	15	23	34	0
525			2	57	0	0	0	0	0	0	2	0	1	13	5	6	125	65	12	0	0	0	0	1	0	1	26.7759	78	34	65	1.2	26	35	34	0
526			1	72	0	1	0	1	0	1	2	0	0	6	3	6	71	26	8	0	0	0	0	1	1	1	18.0697	121	39	61	1.7	15	33	35	0
527			1	58	0	0	1	0	0	1	2	0	1	22	7	12	136	32	7	0	0	0	0	1	1	1	19.487	96	35	67	2.8	37	56	35	0
528			1	61	0	0	0	1	0	0	2	0	1	19	9	20	313	43	14	0	0	0	0	1	0	1	19.7055	177	27	60	1.1	14	19	35	0
529			1	48	0	0	0	0	0	1	2	0	1	6	2	16	51	13	7	0	0	0	0	3	0	1	20.1956	39	37	66	1.2	13	16	35	0
530			1	73	0	1	1	0	0	0	2	0	0	13	5	28	137	36	9	0	0	0	0	1	0	1	21.0077	76	50	92	1.6	13	23	35	0
531			2	52	0	1	0	0	0	0	2	0	1	7	1	21	62	33	12	0	0	0	0	1	1	1	22.1893	59	43	71	0.9	15	26	35	0
532			2	70	1	0	0	0	0	0	2	0	1	11	4	14	38	28	7	0	0	0	0	1	0	1	23.0112	61	38	67	1.3	12	27	35	0
533			2	53	0	0	0	0	0	0	2	0	1	8	3	10	37	24	9	0	0	0	0	1	0	1	23.0469	67	32	56	0.9	16	27	35	0
534			2	64	1	0	0	0	0	0	2	0	1	11	3	28	62	51	12	0	0	0	0	1	0	1	24.3418	102	30	61	1.5	20	29	35	0
535			1	70	0	1	0	1	0	0	2	0	0	12	5	7	114	19	7	0	0	0	0	1	0	1	25.2595	61	45	94	1.5	21	25	35	0
536			2	49	0	0	0	0	0	0	2	0	1	17	5	23	95	57	9	0	0	0	0	1	0	1	25.7117	89	41	87	2.1	28	43	35	0
537			1	60	0	0	0	0	0	0	2	0	1	7	3	13	201	38	9	0	0	0	0	1	0	1	25.9645	60	42	75	1.3	28	39	35	0
538			2	61	1	1	0	0	0	0	2	0	1	11	3	11	33	25	7	0	0	0	0	1	0	1	28.3987	68	40	64	1.2	15	20	35	0
539			2	69	0	1	0	0	0	0	2	0	0	10	3	19	238	39	13	0	0	0	0	1	0	1	12.9032	69	32	60	1.5	14	15	36	0
540			2	71	1	0	0	0	0	0	2	0	0	16	6	4	531	26	11	0	0	0	0	1	0	1	16.609	76	35	59	0.9	15	24	36	0
541			1	71	0	1	0	1	0	0	2	0	1	15	7	9	200	39	9	0	0	0	0	1	0	1	19.1327	99	36	60	1	13	20	36	0
542			2	54	0	0	0	0	0	1	2	0	1	10	5	11	33	27	6	0	0	0	0	3	0	1	21.0962	49	37	62	1.2	18	22	36	0
543			2	64	1	0	0	0	0	0	2	0	1	20	7	32	127	38	9	0	0	0	0	1	0	1	21.2306	87	42	84	1.6	42	34	36	0
544			1	72	0	0	0	0	0	0	2	0	1	10	4	6	141	20	8	0	1	0	0	1	0	1	21.2585	38	37	63	1.2	16	23	36	0
545			2	67	0	0	1	1	0	1	2	0	1	15	8	16	219	69	15	0	0	0	0	1	0	1	21.4844	184	28	60	1.2	18	27	36	0
546			1	68	0	0	1	0	0	0	2	0	1	5	2	11	37	23	12	0	0	0	0	1	0	1	21.7993	95	36	59	1.4	23	31	36	0
547			2	68	0	0	0	0	0	0	2	0	1	7	2	8	68	21	8	0	0	0	0	1	0	1	22.2063	56	33	64	1.1	14	21	36	0
548			1	59	0	0	1	0	0	1	2	0	1	12	5	7	79	31	9	0	0	0	0	1	0	1	22.4913	50	35	60	1.4	31	47	36	0
549			1	47	0	1	0	0	0	1	2	0	1	13	4	8	60	56	9	0	0	0	0	1	0	1	22.6474	62	33	56	1.2	36	30	36	0
550			1	67	0	1	0	0	0	0	2	0	1	17	7	18	36	33	7	0	0	0	0	1	0	1	22.68	71	40	78	1.2	21	20	36	0
551			2	74	0	1	0	0	0	0	2	0	0	9	3	5	78	29	8	0	0	0	0	1	0	1	24.2188	53	36	64	1.4	17	19	36	0
552			2	62	0	0	0	0	0	0	2	0	1	12	4	18	77	57	10	0	0	0	0	1	0	1	24.6097	73	32	58	1.2	21	24	36	0
553			2	53	0	0	0	0	0	0	2	0	0	11	4	9	31	25	6	0	0	0	0	1	0	1	25.2363	61	40	61	1.3	57	28	36	0
554			2	56	1	1	0	0	0	0	2	0	1	27	11	10	124	55	10	0	0	0	0	1	1	1	25.4767	66	34	65	1.2	27	29	36	0
555			2	69	0	1	0	0	0	1	2	0	1	6	2	23	90	41	13	1	0	0	0	1	1	1	26.8386	71	39	69	1.7	28	30	36	0
556			2	66	0	0	0	0	0	0	2	0	1	9	3	6	43	18	7	0	0	0	0	1	1	1	18.026	53	40	61	1.5	15	23	37	0
557			1	83	0	1	1	0	0	1	2	0	1	12	4	33	83	46	12	0	0	0	0	1	0	1	18.5911	89	30	62	1.2	19	32	37	0
558			2	66	1	0	0	0	0	1	2	0	1	15	5	6	95	20	8	0	0	0	0	1	0	1	18.7783	59	38	62	1.1	26	27	37	0
559			2	68	0	0	0	0	0	0	2	0	1	18	3	8	71	36	9	0	0	0	0	1	0	1	19.5312	84	35	63	1.3	17	31	37	0
560			2	32	1	0	0	0	0	0	2	0	1	9	3	27	29	25	9	0	0	0	0	3	0	1	19.5717	63	38	67	1.3	66	51	37	0
561			2	76	0	1	0	0	0	0	2	0	0	6	2	7	42	33	7	0	1	0	0	1	0	1	20.1348	47	43	70	1.5	25	31	37	0
562			1	36	0	0	0	0	1	0	2	0	1	12	5	11	41	42	8	0	0	0	0	3	1	1	21.2585	50	45	64	1.7	19	27	37	0
563			2	66	0	0	0	0	0	1	2	0	1	12	4	33	137	87	10	0	0	0	0	1	2	1	24.2439	59	38	72	1.6	24	47	37	0
564			2	74	1	1	0	1	0	0	2	0	0	8	3	9	130	24	14	0	0	0	0	1	0	1	27.9421	78	44	71	1.7	24	21	37	0
565			2	63	0	1	0	0	0	0	2	0	1	17	5	17	58	28	8	0	0	0	0	1	0	1	28.764	58	45	77	1.6	27	26	37	0
566			1	75	0	0	0	0	0	0	2	0	1	14	6	32	114	24	10	0	0	0	0	1	0	1	31.8878	103	33	60	1.1	12	22	37	0
567			2	59	0	0	0	0	0	0	3	0	1	5	2	16	65	47	15	0	0	0	0	1	0	1	22.0604	82	41	78	0.9	40	59	37	0
568			2	81	0	0	0	0	0	0	2	0	1	17	6	21	56	43	7	0	0	0	0	1	0	1	16.8525	65	57	98	1.5	22	32	38	0
569			2	71	0	0	0	0	0	0	2	0	1	6	2	19	58	22	7	0	0	0	0	1	0	1	17.6254	59	33	58	1	10	18	38	0
570			2	64	0	0	0	0	0	0	2	0	1	8	3	25	163	26	10	0	0	0	0	1	0	1	19.0677	25	36	64	1.4	13	30	38	0
571			1	80	0	1	0	0	0	0	2	0	0	15	8	15	67	55	11	0	0	0	0	1	1	1	19.9594	70	32	56	1.5	13	19	38	0
572			2	71	0	1	0	0	0	0	2	0	1	8	2	11	106	52	12	0	0	0	0	1	0	1	20.5688	76	37	72	1.2	12	21	38	0
573			1	65	1	1	0	0	0	0	2	0	1	11	4	11	135	25	13	0	0	0	0	1	0	1	20.9566	76	57	98	1.8	12	19	38	0
574			2	44	0	0	0	0	0	0	2	0	1	14	4	14	29	25	6	0	0	0	0	3	0	1	21.0772	74	46	74	1.3	44	38	38	0
575			1	78	0	0	1	0	0	0	2	0	1	13	5	109	209	60	8	0	0	0	0	1	0	1	21.1073	95	33	68	1.3	20	33	38	0
576			2	37	0	0	0	0	0	0	2	0	1	14	5	11	11	20	6	0	0	0	0	3	0	1	21.7193	44	34	65	1.2	10	15	38	0
577			2	70	0	0	0	0	0	0	2	0	1	14	4	17	88	24	7	0	0	0	0	1	0	1	21.7778	65	54	98	1.7	18	31	38	0
578			1	52	0	0	0	0	0	0	2	0	1	18	7	8	86	26	8	0	0	0	0	3	0	1	24.8016	64	33	58	0.9	17	26	38	0
579			2	50	0	0	0	0	0	0	2	0	1	7	2	10	22	35	11	0	0	0	0	3	0	1	26.1719	56	41	72	1.2	15	20	38	0
580			2	76	0	0	0	0	0	1	2	0	0	21	10	9	91	25	11	0	0	0	0	1	0	1	34.8899	95	37	64	1.2	12	21	38	0
581			1	65	0	0	0	0	0	0	2	0	1	9	4	7	110	34	11	0	0	0	0	1	0	1	19.052	54	34	55	1.4	16	17	39	0
582			2	30	0	0	0	0	0	0	2	0	1	12	4	7	19	34	8	0	0	0	0	3	0	1	19.1406	61	43	71	1.4	12	16	39	0
583			1	66	1	0	0	0	0	1	2	0	1	17	9	12	133	20	9	0	0	0	0	1	1	1	19.1512	89	37	69	1.4	13	24	39	0
584			1	65	0	1	0	1	0	0	2	0	0	21	8	17	108	31	11	0	0	0	0	1	0	1	20.7967	106	42	72	1.7	35	93	39	0
585			2	67	1	0	0	0	0	0	2	0	1	10	3	30	199	47	8	0	0	0	0	1	0	1	22.2063	79	32	58	1.3	18	22	39	0
586			2	58	0	0	0	0	0	1	2	0	1	8	2	7	42	33	7	0	0	0	0	1	0	1	22.8624	47	48	73	1.4	25	24	39	0
587			2	50	0	0	0	0	0	0	2	0	1	8	2	11	87	58	6	0	0	0	0	1	0	1	23.4586	51	36	70	1.3	19	22	39	0
588			1	67	0	0	1	0	0	0	2	0	0	16	6	8	329	37	21	0	0	0	0	1	1	1	15.9439	119	36	62	1.7	17	25	40	0
589			2	63	0	0	0	0	0	0	2	0	1	7	2	7	71	26	12	1	0	0	0	1	0	1	17.4818	76	42	69	1.4	13	16	40	0
590			2	43	0	0	0	0	0	0	2	0	1	15	4	22	7	24	6	0	0	0	0	1	0	1	18.5529	44	44	67	1.5	12	15	40	0
591			2	58	0	0	0	0	0	0	2	0	1	15	5	4	43	33	5	0	0	0	0	1	0	1	18.7305	48	43	76	1.4	20	31	40	0
592			2	58	0	0	0	0	0	0	2	0	1	19	5	13	65	27	9	0	0	0	0	1	0	1	18.7305	65	34	57	1.1	63	37	40	0
593			2	54	1	0	0	0	0	0	2	0	1	9	2	12	34	31	5	1	0	0	0	1	0	1	18.902	43	46	76	1.2	14	19	40	0
594			2	68	1	0	0	0	0	0	2	0	1	6	3	11	262	51	13	0	0	0	0	1	0	1	19.2277	78	41	83	1.7	12	20	40	0
595			2	74	1	0	1	0	0	0	2	0	0	9	2	13	80	18	8	0	0	0	0	1	0	1	19.6283	77	42	66	1.4	8	16	40	0
596			1	67	0	1	0	0	0	1	2	0	1	20	5	11	253	49	14	0	0	0	0	1	0	1	21.4533	156	45	69	1.5	27	39	40	0
597			2	52	0	0	0	0	0	0	2	0	1	5	1	21	34	28	6	0	0	0	0	1	0	1	21.9899	56	42	75	1.4	12	18	40	0
598			1	77	0	1	0	0	0	0	2	0	0	15	6	9	48	26	8	0	0	0	0	1	0	1	22.3081	90	37	61	1.2	11	22	40	0
599			1	66	0	0	0	0	0	0	2	0	1	15	6	5	427	59	29	0	1	0	0	1	0	1	22.4082	121	37	71	1.4	21	31	40	0
600			2	55	0	0	1	1	0	1	2	0	1	19	6	8	109	59	15	0	0	0	0	1	1	1	23.2335	78	36	71	0.8	25	41	40	0
601			1	81	0	1	1	0	0	0	2	0	0	13	6	37	38	27	12	0	0	0	0	1	0	1	16.3847	44	34	60	1.2	15	24	41	0
602			1	28	0	0	0	0	0	0	2	0	1	10	4	22	20	43	8	0	0	0	0	1	0	1	17.6471	67	46	66	1.2	27	23	41	0
603			2	75	0	1	1	0	0	0	2	0	0	9	3	23	72	35	9	0	0	0	0	1	0	1	20	91	35	57	1.2	22	34	41	0
604			2	66	0	0	0	0	0	0	2	0	1	10	3	28	220	38	11	0	0	0	0	1	0	1	20.0288	69	40	82	1.6	25	49	41	0
605			1	67	0	0	0	0	0	0	2	0	1	21	5	19	257	74	8	0	0	0	0	1	0	1	20.9042	64	37	69	0.9	20	32	41	0
606			2	54	0	0	0	0	0	1	2	0	1	6	2	13	33	27	6	0	0	0	0	1	0	1	21.0962	49	41	65	1.4	13	25	41	0
607			1	80	0	0	0	0	0	0	2	0	0	15	5	6	83	29	10	0	0	0	0	1	0	1	21.83	54	37	66	1.1	12	21	41	0
608			2	55	0	0	0	0	0	0	2	0	1	8	2	7	28	36	8	0	0	0	0	1	0	1	21.9076	41	45	76	1.5	28	23	41	0
609			2	61	0	0	1	0	0	0	2	0	0	23	5	8	11	25	12	0	0	0	0	1	1	1	22.2137	63	54	101	1.9	33	35	41	0
610			1	64	0	0	0	1	0	0	2	0	0	18	9	43	746	65	12	1	0	0	0	1	1	1	22.4996	226	34	56	1.2	28	40	41	0
611			2	52	0	0	0	0	0	0	2	0	0	14	5	31	76	35	12	0	0	0	0	1	1	1	23.0469	69	33	63	1.4	11	19	41	0
612			1	70	0	0	0	0	0	0	2	0	0	12	4	4	90	37	8	0	0	0	0	1	0	1	23.8751	62	37	57	1.1	20	27	41	0
613			2	51	1	0	0	0	0	0	2	0	1	10	3	29	56	31	10	0	0	0	0	1	0	1	24.4352	40	35	65	1.3	28	27	41	0
614			2	60	0	1	0	0	0	0	2	0	0	8	2	6	33	14	5	0	0	0	0	1	0	1	24.4646	42	35	74	1.4	14	17	41	0
615			1	67	0	0	0	0	0	0	2	0	0	12	3	6	37	20	12	0	0	0	0	1	0	1	24.6097	66	35	65	1.5	16	18	41	0
616			1	54	0	0	1	0	0	1	2	0	1	33	6	9	176	59	14	1	0	0	0	1	0	1	25.6055	91	41	77	1.6	38	46	41	0
617			2	76	0	1	0	1	0	0	2	0	1	18	8	17	150	225	13	0	0	0	0	1	0	1	27.5873	61	35	59	1.4	27	40	41	0
618			2	46	0	1	0	0	0	0	2	0	1	19	8	18	112	51	16	0	0	0	0	1	0	1	34.2936	104	36	69	0.8	29	40	41	0
619			2	69	0	0	0	0	0	0	2	0	0	12	4	9	45	28	6	0	0	0	0	1	0	1	16.6335	63	42	80	1.4	10	18	42	0
620			1	82	0	1	0	0	0	1	2	0	0	7	4	129	638	59	25	0	0	0	0	1	2	1	17.7154	96	30	66	1	17	23	42	0
621			2	47	0	0	1	0	0	0	2	0	1	6	3	32	34	29	7	0	0	0	0	1	1	1	17.9089	36	30	55	1.2	14	16	42	0
622			1	71	1	0	1	0	0	0	2	0	1	18	7	12	45	37	7	0	0	0	0	1	0	1	18.937	66	38	67	0.7	39	45	42	0
623			2	77	0	1	0	0	0	0	2	0	1	28	8	13	162	61	8	0	0	0	0	1	0	1	20.9321	60	39	72	0.9	21	25	42	0
624			2	51	1	0	0	0	0	0	2	0	1	21	6	10	18	35	14	0	0	0	0	1	0	1	21.875	67	30	65	1.3	25	26	42	0
625			1	63	0	1	1	0	0	1	2	0	1	22	4	14	24	35	9	1	0	0	0	1	0	1	22.231	98	43	68	1.3	34	47	42	0
626			2	67	0	0	0	0	0	0	2	0	1	12	5	28	116	41	8	0	0	0	0	1	0	1	23.4221	67	43	81	1.4	30	25	42	0
627			1	46	0	0	0	0	0	0	2	0	0	13	4	6	32	15	11	0	0	0	0	3	0	1	26.5731	54	44	68	1.5	97	41	42	0
628			1	66	0	1	0	0	0	0	2	0	1	14	5	12	71	24	10	0	0	0	0	1	0	1	30.4832	64	42	65	1.1	27	30	42	0
